# Supplementary material for: Crystal structure of di­chlorido­bis­(1,3-diazinane-2-thione-κS)cadmium
Source: Acta Crystallogr E Crystallogr Commun. 2015 Nov 14;71(Pt 12):1493–6. doi: 10.1107/S205698901502109X (PMC4719821; doi:10.1107/S205698901502109X)
Supplement: Supplementary file 1 [file e-71-01493-sup1.cif]

##############################################################################
#                                                                            #
# This CIF contains the data in a paper accepted for publication in          #
# Acta Crystallographica Section E. It conforms to the requirements of       #
# Notes for Authors for Acta Crystallographica Section E, and has been       #
# peer reviewed under the auspices of the IUCr Commission on Journals.       #
#                                                                            #
# Full details of the Crystallographic Information File format               #
# are given in the paper "The Crystallographic Information File (CIF):       #
# a New Standard Archive File for Crystallography" by S. R. Hall, F. H.      #
# Allen and I. D. Brown [Acta Cryst. (1991), A47, 655-685].                  #
#                                                                            #
# The current version of the core CIF dictionary is obtainable from          #
# ftp://ftp.iucr.org/pub/cif_core.dic.                                       #
#                                                                            #
# Software is freely available for graphical display of the structure(s)     #
# in this CIF. For information consult the CIF software page                 #
# http://www.iucr.org/resources/cif/software.                                #
#                                                                            #
# This file may be used for bona fide research purposes within the           #
# scientific community so long as proper attribution is given to the journal # 
# article from which it was obtained.                                        #
#                                                                            #
##############################################################################
data_I
_database_code_depnum_ccdc_archive 'CCDC 1435435'
_audit_creation_method     'SHELXL-2014/7'
_chemical_name_systematic
;
Dichloridobis(1,3-diazinane-2-thione-\k<i>S</i>)cadmium
;
_chemical_name_common     ?
_chemical_formula_moiety     'C8 H16 Cd Cl2 N4 S2'
_chemical_formula_sum     'C8 H16 Cd Cl2 N4 S2'
_chemical_formula_iupac     '[Cd Cl2 (C4 H8 N2 S)2]'
_chemical_formula_weight     415.67
_chemical_melting_point     ?
_space_group_crystal_system     monoclinic
_space_group_name_H-M_alt     'P 21/c'
_space_group_name_Hall     '-P 2ybc'
loop_
    _symmetry_equiv_pos_as_xyz
    'x, y, z'
    '-x, y+1/2, -z+1/2'
    '-x, -y, -z'
    'x, -y-1/2, z-1/2'
_cell_length_a     8.5078(8)
_cell_length_b     14.7201(13)
_cell_length_c     12.0019(10)
_cell_angle_alpha     90
_cell_angle_beta     101.016(4)
_cell_angle_gamma     90
_cell_volume     1475.4(2)
_cell_formula_units_Z     4
_cell_measurement_reflns_used     3110
_cell_measurement_theta_min     2.214
_cell_measurement_theta_max     27.878
_cell_measurement_temperature     296(2)
_exptl_crystal_description     block
_exptl_crystal_colour     'light yellow'
_exptl_crystal_size_max     0.40
_exptl_crystal_size_mid     0.30
_exptl_crystal_size_min     0.28
_exptl_crystal_density_diffrn     1.871
_exptl_crystal_density_meas     ?
_exptl_crystal_density_method     'not measured'
_exptl_crystal_F_000     824
_exptl_absorpt_coefficient_mu     2.109
_exptl_absorpt_correction_type     multi-scan
_exptl_absorpt_process_details
;
(TWINABS; Sheldrick, 2009)
;
_exptl_absorpt_correction_T_min     0.487
_exptl_absorpt_correction_T_max     0.589
_exptl_special_details     ?
_diffrn_ambient_temperature     296(2)
_diffrn_radiation_type     'MoK\a'
_diffrn_radiation_wavelength     0.71073
_diffrn_radiation_source     'fine-focus sealed tube'
_diffrn_radiation_monochromator     'graphite'
_diffrn_measurement_device_type     'Bruker APEXII CCD'
_diffrn_measurement_method     '\f and \w scans'
_diffrn_detector_area_resol_mean     7.6
_diffrn_reflns_number     3512
_diffrn_reflns_av_R_equivalents     0.0372
_diffrn_reflns_av_sigmaI/netI     0.0239
_diffrn_reflns_theta_min     2.214
_diffrn_reflns_theta_max     27.853
_diffrn_reflns_theta_full     25.242
_diffrn_measured_fraction_theta_max     0.999
_diffrn_measured_fraction_theta_full     1.000
_diffrn_reflns_limit_h_min     -11
_diffrn_reflns_limit_h_max     10
_diffrn_reflns_limit_k_min     0
_diffrn_reflns_limit_k_max     19
_diffrn_reflns_limit_l_min     0
_diffrn_reflns_limit_l_max     15
_refine_special_details
;
Refinement of <i>F</i>^2^ against ALL reflections. The weighted <i>R</i>-factor
<i>wR</i> and goodness of fit <i>S</i> are based on <i>F</i>^2^, conventional
<i>R</i>-factors <i>R</i> are based on <i>F</i>, with <i>F</i> set to zero for
negative <i>F</i>^2^. The threshold expression of <i>F</i>^2^ >
\s(<i>F</i>^2^) is used only for calculating <i>R</i>-factors(gt) <i>etc</i>.
and is not relevant to the choice of reflections for refinement.
<i>R</i>-factors based on <i>F</i>^2^ are statistically about twice as large
as those based on <i>F</i>, and <i>R</i>- factors based on ALL data will be
even larger.
;
_reflns_number_total     3512
_reflns_number_gt     3110
_reflns_threshold_expression     >2sigma(I)
_refine_ls_structure_factor_coef     Fsqd
_refine_ls_matrix_type     full
_refine_ls_R_factor_all     0.0338
_refine_ls_R_factor_gt     0.0287
_refine_ls_wR_factor_gt     0.0744
_refine_ls_wR_factor_ref     0.0773
_refine_ls_goodness_of_fit_ref     1.051
_refine_ls_restrained_S_all     1.047
_refine_ls_number_reflns     3512
_refine_ls_number_parameters     184
_refine_ls_number_restraints     50
_refine_ls_hydrogen_treatment     constr
_refine_ls_weighting_scheme     calc
_refine_ls_weighting_details
              'w=1/[\s^2^(Fo^2^)+(0.0414P)^2^+0.7270P] where P=(Fo^2^+2Fc^2^)/3'
_atom_sites_solution_hydrogens     geom
_atom_sites_solution_primary     direct
_atom_sites_solution_secondary     difmap
_refine_ls_shift/su_max     0.001
_refine_ls_shift/su_mean     0.000
_refine_diff_density_max     0.563
_refine_diff_density_min     -1.175
_refine_ls_extinction_method
;
SHELXL2014 (Sheldrick 2015)
;
_refine_ls_extinction_coef     0.0020(4)
_refine_ls_extinction_expression
                                  'Fc^*^=kFc[1+0.001xFc^2^\l^3^/sin(2\q)]^-1/4^'
loop_
    _atom_type_symbol
    _atom_type_description
    _atom_type_scat_dispersion_real
    _atom_type_scat_dispersion_imag
    _atom_type_scat_source
    'C' 'C' 0.0033 0.0016
                         'International Tables Vol C Tables 4.2.6.8 and 6.1.1.4'
    'H' 'H' 0.0000 0.0000
                         'International Tables Vol C Tables 4.2.6.8 and 6.1.1.4'
    'N' 'N' 0.0061 0.0033
                         'International Tables Vol C Tables 4.2.6.8 and 6.1.1.4'
    'S' 'S' 0.1246 0.1234
                         'International Tables Vol C Tables 4.2.6.8 and 6.1.1.4'
    'Cl' 'Cl' 0.1484 0.1585
                         'International Tables Vol C Tables 4.2.6.8 and 6.1.1.4'
    'Cd' 'Cd' -0.8075 1.2024
                         'International Tables Vol C Tables 4.2.6.8 and 6.1.1.4'
_computing_data_collection
;
APEX2 (Bruker, 2007)
;
_computing_cell_refinement
;
SAINT (Bruker, 2007)
;
_computing_data_reduction
;
SAINT (Bruker, 2007) and CELL NOW (Sheldrick,2005)
;
_computing_structure_solution
;
SHELXS97 (Sheldrick, 2008)
;
_computing_structure_refinement
;
SHELXL2014 (Sheldrick, 2015)
;
_computing_molecular_graphics
;
ORTEP-3 for Windows (Farrugia, 2012)
;
_computing_publication_material
;
SHELXL2014 (Sheldrick, 2015)
;
loop_
    _atom_site_type_symbol
    _atom_site_label
    _atom_site_fract_x
    _atom_site_fract_y
    _atom_site_fract_z
    _atom_site_U_iso_or_equiv
    _atom_site_adp_type
    _atom_site_calc_flag
    _atom_site_occupancy
    _atom_site_disorder_assembly
    _atom_site_disorder_group
    Cd Cd1 0.24350(2) 0.25053(2) -0.17323(2) 0.03632(9) Uani d 1 . .
    Cl Cl1 0.00058(10) 0.33253(7) -0.25626(7) 0.0599(2) Uani d 1 . .
    Cl Cl2 0.24104(10) 0.26375(5) 0.03652(7) 0.04534(18) Uani d 1 . .
    S S1 0.26254(11) 0.08460(5) -0.22331(6) 0.04513(19) Uani d 1 . .
    S S2 0.50720(10) 0.32086(6) -0.20300(6) 0.0462(2) Uani d 1 . .
    N N1 0.2258(3) 0.04740(16) -0.0092(2) 0.0449(6) Uani d 1 . .
    H H1 0.1902 0.1020 -0.0077 0.054 Uiso calc 1 . .
    N N2 0.3317(3) -0.06371(16) -0.1046(2) 0.0388(5) Uani d 1 . .
    H H2 0.3724 -0.0789 -0.1622 0.047 Uiso calc 1 . .
    C C1 0.2737(3) 0.01920(18) -0.1023(2) 0.0330(5) Uani d 1 . .
    C C2 0.2306(5) -0.0096(2) 0.0905(2) 0.0524(8) Uani d 1 . .
    H H2A 0.1458 0.0081 0.1298 0.063 Uiso calc 1 . .
    H H2B 0.3322 -0.0017 0.1422 0.063 Uiso calc 1 . .
    C C3 0.2098(4) -0.1080(2) 0.0549(3) 0.0486(8) Uani d 1 . .
    H H3A 0.2239 -0.1466 0.1215 0.058 Uiso calc 1 . .
    H H3B 0.1028 -0.1176 0.0113 0.058 Uiso calc 1 . .
    C C4 0.3314(4) -0.1317(2) -0.0156(3) 0.0458(7) Uani d 1 . .
    H H4A 0.4368 -0.1347 0.0324 0.055 Uiso calc 1 . .
    H H4B 0.3070 -0.1909 -0.0500 0.055 Uiso calc 1 . .
    C C5 0.6195(3) 0.35738(18) -0.0751(2) 0.0355(6) Uani d 1 . .
    N N3A 0.5543(3) 0.37659(18) 0.0138(2) 0.0446(6) Uani d 0.715(11) A 1
    H H3C 0.4526 0.3700 0.0077 0.053 Uiso calc 0.715(11) A 1
    C C6A 0.6473(10) 0.4084(17) 0.1216(8) 0.058(4) Uani d 0.715(11) A 1
    H H6A 0.6716 0.3575 0.1733 0.069 Uiso calc 0.715(11) A 1
    H H6B 0.5846 0.4519 0.1553 0.069 Uiso calc 0.715(11) A 1
    C C7A 0.7995(6) 0.4519(5) 0.1047(5) 0.0599(18) Uani d 0.715(11) A 1
    H H7A 0.8663 0.4651 0.1778 0.072 Uiso calc 0.715(11) A 1
    H H7B 0.7759 0.5086 0.0639 0.072 Uiso calc 0.715(11) A 1
    C C8A 0.8876(8) 0.3891(5) 0.0382(5) 0.0501(17) Uani d 0.715(11) A 1
    H H8A 0.9821 0.4188 0.0214 0.060 Uiso calc 0.715(11) A 1
    H H8B 0.9206 0.3344 0.0815 0.060 Uiso calc 0.715(11) A 1
    N N4A 0.7753(3) 0.3665(2) -0.0678(2) 0.0503(7) Uani d 0.715(11) A 1
    H H4C 0.8138 0.3587 -0.1284 0.060 Uiso calc 0.715(11) A 1
    N N3B 0.5543(3) 0.37659(18) 0.0138(2) 0.0446(6) Uani d 0.285(11) A 2
    H H3D 0.4519 0.3718 0.0043 0.053 Uiso calc 0.285(11) A 2
    C C6B 0.637(2) 0.405(4) 0.126(2) 0.054(9) Uani d 0.285(11) A 2
    H H6C 0.5985 0.3701 0.1837 0.065 Uiso calc 0.285(11) A 2
    H H6D 0.6163 0.4686 0.1374 0.065 Uiso calc 0.285(11) A 2
    C C7B 0.8121(14) 0.3903(11) 0.1362(9) 0.051(4) Uani d 0.285(11) A 2
    H H7C 0.8369 0.3264 0.1489 0.062 Uiso calc 0.285(11) A 2
    H H7D 0.8698 0.4242 0.2005 0.062 Uiso calc 0.285(11) A 2
    C C8B 0.864(2) 0.4215(12) 0.0283(11) 0.055(5) Uani d 0.285(11) A 2
    H H8C 0.8404 0.4855 0.0154 0.066 Uiso calc 0.285(11) A 2
    H H8D 0.9787 0.4129 0.0348 0.066 Uiso calc 0.285(11) A 2
    N N4B 0.7753(3) 0.3665(2) -0.0678(2) 0.0503(7) Uani d 0.285(11) A 2
    H H4D 0.8239 0.3416 -0.1166 0.060 Uiso calc 0.285(11) A 2
loop_
    _atom_site_aniso_label
    _atom_site_aniso_U_11
    _atom_site_aniso_U_22
    _atom_site_aniso_U_33
    _atom_site_aniso_U_12
    _atom_site_aniso_U_13
    _atom_site_aniso_U_23
    Cd1 0.03251(13) 0.03676(13) 0.03966(13) 0.00136(8) 0.00685(9) 0.00459(8)
    Cl1 0.0476(4) 0.0886(6) 0.0445(4) 0.0300(4) 0.0115(3) 0.0120(4)
    Cl2 0.0537(5) 0.0469(4) 0.0391(3) -0.0049(3) 0.0180(3) -0.0017(3)
    S1 0.0669(5) 0.0369(4) 0.0326(3) -0.0009(3) 0.0120(3) 0.0021(3)
    S2 0.0460(4) 0.0624(5) 0.0318(3) -0.0169(4) 0.0118(3) 0.0020(3)
    N1 0.0633(17) 0.0344(12) 0.0418(12) 0.0098(12) 0.0219(12) 0.0036(10)
    N2 0.0451(14) 0.0345(12) 0.0377(11) 0.0040(10) 0.0103(10) -0.0032(10)
    C1 0.0331(14) 0.0331(13) 0.0325(11) -0.0029(11) 0.0055(10) -0.0001(10)
    C2 0.076(2) 0.0485(18) 0.0372(14) 0.0022(16) 0.0223(15) 0.0047(13)
    C3 0.059(2) 0.0433(17) 0.0426(15) -0.0060(15) 0.0084(14) 0.0090(13)
    C4 0.0532(19) 0.0357(15) 0.0456(15) 0.0055(14) 0.0024(14) 0.0042(12)
    C5 0.0371(15) 0.0351(14) 0.0354(12) -0.0034(11) 0.0093(11) 0.0050(10)
    N3A 0.0331(13) 0.0609(16) 0.0413(12) -0.0057(11) 0.0113(10) -0.0080(11)
    C6A 0.055(4) 0.078(9) 0.042(3) -0.014(4) 0.011(3) -0.015(4)
    C7A 0.049(3) 0.066(4) 0.064(3) -0.009(3) 0.010(2) -0.021(3)
    C8A 0.032(3) 0.057(4) 0.059(3) 0.000(3) 0.004(2) -0.006(3)
    N4A 0.0349(14) 0.0725(19) 0.0463(13) -0.0056(12) 0.0151(11) -0.0070(12)
    N3B 0.0331(13) 0.0609(16) 0.0413(12) -0.0057(11) 0.0113(10) -0.0080(11)
    C6B 0.042(7) 0.07(2) 0.046(8) -0.008(7) 0.008(5) -0.015(9)
    C7B 0.044(6) 0.058(9) 0.050(5) -0.005(5) 0.005(4) -0.015(5)
    C8B 0.036(7) 0.067(10) 0.060(6) -0.007(7) 0.004(5) -0.008(6)
    N4B 0.0349(14) 0.0725(19) 0.0463(13) -0.0056(12) 0.0151(11) -0.0070(12)
_geom_special_details
;
All e.s.d.'s (except the e.s.d. in the dihedral angle between two l.s. planes)
are estimated using the full covariance matrix. The cell e.s.d.'s are taken
into account individually in the estimation of e.s.d.'s in distances, angles
and torsion angles; correlations between e.s.d.'s in cell parameters are only
used when they are defined by crystal symmetry. An approximate (isotropic)
treatment of cell e.s.d.'s is used for estimating e.s.d.'s involving l.s.
planes.
;
loop_
    _geom_bond_atom_site_label_1
    _geom_bond_atom_site_label_2
    _geom_bond_site_symmetry_2
    _geom_bond_distance
    _geom_bond_publ_flag
    Cd1 Cl1 . 2.4361(8) ?
    Cd1 S1 . 2.5280(8) ?
    Cd1 Cl2 . 2.5290(8) ?
    Cd1 S2 . 2.5571(8) ?
    S1 C1 . 1.730(3) ?
    S2 C5 . 1.731(3) ?
    N1 C1 . 1.327(3) ?
    N1 C2 . 1.456(4) ?
    N1 H1 . 0.8600 ?
    N2 C1 . 1.319(3) ?
    N2 C4 . 1.464(4) ?
    N2 H2 . 0.8600 ?
    C2 C3 . 1.511(5) ?
    C2 H2A . 0.9700 ?
    C2 H2B . 0.9700 ?
    C3 C4 . 1.497(4) ?
    C3 H3A . 0.9700 ?
    C3 H3B . 0.9700 ?
    C4 H4A . 0.9700 ?
    C4 H4B . 0.9700 ?
    C5 N4B . 1.318(4) ?
    C5 N4A . 1.318(4) ?
    C5 N3B . 1.324(3) ?
    C5 N3A . 1.324(3) ?
    N3A C6A . 1.458(7) ?
    N3A H3C . 0.8600 ?
    C6A C7A . 1.493(12) ?
    C6A H6A . 0.9700 ?
    C6A H6B . 0.9700 ?
    C7A C8A . 1.510(8) ?
    C7A H7A . 0.9700 ?
    C7A H7B . 0.9700 ?
    C8A N4A . 1.476(6) ?
    C8A H8A . 0.9700 ?
    C8A H8B . 0.9700 ?
    N4A H4C . 0.8600 ?
    N3B C6B . 1.456(15) ?
    N3B H3D . 0.8600 ?
    C6B C7B . 1.484(19) ?
    C6B H6C . 0.9700 ?
    C6B H6D . 0.9700 ?
    C7B C8B . 1.518(15) ?
    C7B H7C . 0.9700 ?
    C7B H7D . 0.9700 ?
    C8B N4B . 1.492(13) ?
    C8B H8C . 0.9700 ?
    C8B H8D . 0.9700 ?
    N4B H4D . 0.8600 ?
loop_
    _geom_angle_atom_site_label_1
    _geom_angle_atom_site_label_2
    _geom_angle_atom_site_label_3
    _geom_angle_site_symmetry_1
    _geom_angle_site_symmetry_3
    _geom_angle
    _geom_angle_publ_flag
    Cl1 Cd1 S1 . . 118.00(3) ?
    Cl1 Cd1 Cl2 . . 101.61(3) ?
    S1 Cd1 Cl2 . . 108.91(2) ?
    Cl1 Cd1 S2 . . 116.15(3) ?
    S1 Cd1 S2 . . 105.08(3) ?
    Cl2 Cd1 S2 . . 106.39(3) ?
    C1 S1 Cd1 . . 109.50(9) ?
    C5 S2 Cd1 . . 110.63(9) ?
    C1 N1 C2 . . 123.1(2) ?
    C1 N1 H1 . . 118.4 ?
    C2 N1 H1 . . 118.4 ?
    C1 N2 C4 . . 124.4(2) ?
    C1 N2 H2 . . 117.8 ?
    C4 N2 H2 . . 117.8 ?
    N2 C1 N1 . . 118.9(2) ?
    N2 C1 S1 . . 117.3(2) ?
    N1 C1 S1 . . 123.8(2) ?
    N1 C2 C3 . . 109.7(2) ?
    N1 C2 H2A . . 109.7 ?
    C3 C2 H2A . . 109.7 ?
    N1 C2 H2B . . 109.7 ?
    C3 C2 H2B . . 109.7 ?
    H2A C2 H2B . . 108.2 ?
    C4 C3 C2 . . 109.1(3) ?
    C4 C3 H3A . . 109.9 ?
    C2 C3 H3A . . 109.9 ?
    C4 C3 H3B . . 109.9 ?
    C2 C3 H3B . . 109.9 ?
    H3A C3 H3B . . 108.3 ?
    N2 C4 C3 . . 110.5(2) ?
    N2 C4 H4A . . 109.5 ?
    C3 C4 H4A . . 109.5 ?
    N2 C4 H4B . . 109.5 ?
    C3 C4 H4B . . 109.5 ?
    H4A C4 H4B . . 108.1 ?
    N4B C5 N3B . . 119.7(3) ?
    N4A C5 N3A . . 119.7(3) ?
    N4B C5 S2 . . 117.9(2) ?
    N4A C5 S2 . . 117.9(2) ?
    N3B C5 S2 . . 122.4(2) ?
    N3A C5 S2 . . 122.4(2) ?
    C5 N3A C6A . . 122.9(4) ?
    C5 N3A H3C . . 118.5 ?
    C6A N3A H3C . . 118.5 ?
    N3A C6A C7A . . 110.8(7) ?
    N3A C6A H6A . . 109.5 ?
    C7A C6A H6A . . 109.5 ?
    N3A C6A H6B . . 109.5 ?
    C7A C6A H6B . . 109.5 ?
    H6A C6A H6B . . 108.1 ?
    C6A C7A C8A . . 109.9(8) ?
    C6A C7A H7A . . 109.7 ?
    C8A C7A H7A . . 109.7 ?
    C6A C7A H7B . . 109.7 ?
    C8A C7A H7B . . 109.7 ?
    H7A C7A H7B . . 108.2 ?
    N4A C8A C7A . . 106.8(5) ?
    N4A C8A H8A . . 110.4 ?
    C7A C8A H8A . . 110.4 ?
    N4A C8A H8B . . 110.4 ?
    C7A C8A H8B . . 110.4 ?
    H8A C8A H8B . . 108.6 ?
    C5 N4A C8A . . 123.9(3) ?
    C5 N4A H4C . . 118.1 ?
    C8A N4A H4C . . 118.1 ?
    C5 N3B C6B . . 127.0(7) ?
    C5 N3B H3D . . 116.5 ?
    C6B N3B H3D . . 116.5 ?
    N3B C6B C7B . . 109.7(14) ?
    N3B C6B H6C . . 109.7 ?
    C7B C6B H6C . . 109.7 ?
    N3B C6B H6D . . 109.7 ?
    C7B C6B H6D . . 109.7 ?
    H6C C6B H6D . . 108.2 ?
    C6B C7B C8B . . 109.7(18) ?
    C6B C7B H7C . . 109.7 ?
    C8B C7B H7C . . 109.7 ?
    C6B C7B H7D . . 109.7 ?
    C8B C7B H7D . . 109.7 ?
    H7C C7B H7D . . 108.2 ?
    N4B C8B C7B . . 107.9(11) ?
    N4B C8B H8C . . 110.1 ?
    C7B C8B H8C . . 110.1 ?
    N4B C8B H8D . . 110.1 ?
    C7B C8B H8D . . 110.1 ?
    H8C C8B H8D . . 108.4 ?
    C5 N4B C8B . . 117.5(7) ?
    C5 N4B H4D . . 121.3 ?
    C8B N4B H4D . . 121.3 ?
loop_
    _geom_torsion_atom_site_label_1
    _geom_torsion_atom_site_label_2
    _geom_torsion_atom_site_label_3
    _geom_torsion_atom_site_label_4
    _geom_torsion_site_symmetry_1
    _geom_torsion_site_symmetry_2
    _geom_torsion_site_symmetry_3
    _geom_torsion_site_symmetry_4
    _geom_torsion
    _geom_torsion_publ_flag
    C4 N2 C1 N1 . . . . 7.1(4) ?
    C4 N2 C1 S1 . . . . -172.2(2) ?
    C2 N1 C1 N2 . . . . -1.5(4) ?
    C2 N1 C1 S1 . . . . 177.7(3) ?
    Cd1 S1 C1 N2 . . . . -160.02(19) ?
    Cd1 S1 C1 N1 . . . . 20.8(3) ?
    C1 N1 C2 C3 . . . . -29.8(4) ?
    N1 C2 C3 C4 . . . . 53.7(4) ?
    C1 N2 C4 C3 . . . . 19.8(4) ?
    C2 C3 C4 N2 . . . . -49.1(3) ?
    Cd1 S2 C5 N4B . . . . 157.6(2) ?
    Cd1 S2 C5 N4A . . . . 157.6(2) ?
    Cd1 S2 C5 N3B . . . . -22.8(3) ?
    Cd1 S2 C5 N3A . . . . -22.8(3) ?
    N4A C5 N3A C6A . . . . 0.4(12) ?
    S2 C5 N3A C6A . . . . -179.3(12) ?
    C5 N3A C6A C7A . . . . 24(2) ?
    N3A C6A C7A C8A . . . . -51.6(17) ?
    C6A C7A C8A N4A . . . . 55.3(10) ?
    N3A C5 N4A C8A . . . . 5.9(6) ?
    S2 C5 N4A C8A . . . . -174.4(4) ?
    C7A C8A N4A C5 . . . . -34.2(8) ?
    N4B C5 N3B C6B . . . . -2(3) ?
    S2 C5 N3B C6B . . . . 178(3) ?
    C5 N3B C6B C7B . . . . -12(5) ?
    N3B C6B C7B C8B . . . . 43(4) ?
    C6B C7B C8B N4B . . . . -61(3) ?
    N3B C5 N4B C8B . . . . -16.5(9) ?
    S2 C5 N4B C8B . . . . 163.2(8) ?
    C7B C8B N4B C5 . . . . 47.6(16) ?
loop_
    _geom_hbond_atom_site_label_D
    _geom_hbond_atom_site_label_H
    _geom_hbond_atom_site_label_A
    _geom_hbond_site_symmetry_A
    _geom_hbond_distance_DH
    _geom_hbond_distance_HA
    _geom_hbond_distance_DA
    _geom_hbond_angle_DHA
    N1 H1 Cl2 . 0.86 2.46 3.230(3) 149.4
    N2 H2 S2 2_644 0.86 2.55 3.363(2) 159.1
    N3A H3C Cl2 . 0.86 2.46 3.196(3) 144.3
    N3B H3D Cl2 . 0.86 2.48 3.196(3) 140.9
    N4A H4C Cl1 1_655 0.86 2.44 3.270(3) 162.0
    N4B H4D Cl1 1_655 0.86 2.46 3.270(3) 157.3
    C7B H7C Cl1 4_666 0.97 2.85 3.769(16) 159.2
_shelx_hkl_file
;
   1   0   0 135.204 1.87165   1
   3   0   0 41.9264 0.95950   1
  -4   0   2 9999.99 171.058  -2
   4   0   0 9999.99 171.058   1
   5   0   0 250.259 4.82758   1
   6   0   0 924.944 20.3040   1
   7   0   0 159.250 4.60147   1
  -8   0   4 1380.03 30.2562  -2
   8   0   0 1380.03 30.2562   1
   9   0   0 125.621 5.40352   1
  10   0   0 110.056 5.39202   1
   0   1   0 1.31436 0.09032   1
   1   1   0 4053.07 42.6324   1
  -2   1   1 361.067 4.61980  -2
   2   1   0 361.067 4.61980   1
   3   1   0 7502.73 88.5978   1
  -4   1   2 297.306 4.02166  -2
   4   1   0 297.306 4.02166   1
   5   1   0 2792.46 37.3019   1
  -6   1   3 71.6011 1.64918  -2
   6   1   0 71.6011 1.64918   1
   7   1   0 1224.25 18.8840   1
  -8   1   4 80.2500 2.38825  -2
   8   1   0 80.2500 2.38825   1
  -9   1   5 310.172 8.29762  -2
   9   1   0 310.172 8.29762   1
 -10   1   5 33.4861 2.39117  -2
  10   1   0 33.4861 2.39117   1
   0   2   0 3980.76 59.8394  -2
   0   2   0 3980.76 59.8394   1
   1   2   0 6.73178 0.21633   1
  -2   2   1 840.537 10.8249  -2
   2   2   0 840.537 10.8249   1
   3   2   0 112.872 1.73661   1
  -4   2   2 3831.13 52.6377  -2
   4   2   0 3831.13 52.6377   1
   5   2   0 98.7417 1.77997   1
  -6   2   3 697.310 10.5109  -2
   6   2   0 697.310 10.5109   1
   7   2   0 89.3550 2.19073   1
  -8   2   4 756.900 12.2654  -2
   8   2   0 756.900 12.2654   1
  -9   2   5 53.5915 2.92148  -2
   9   2   0 53.5915 2.92148   1
 -10   2   5 111.752 4.49863  -2
  10   2   0 111.752 4.49863   1
   0   3   0 1.44492 0.24817   1
   1   3   0 8942.95 161.112   1
  -2   3   1 9.79796 0.38855  -2
   2   3   0 9.79796 0.38855   1
   3   3   0 2108.92 25.4794   1
  -4   3   2 292.965 4.76445  -2
   4   3   0 292.965 4.76445   1
   5   3   0 857.769 13.2332   1
  -6   3   3 218.959 3.78220  -2
   6   3   0 218.959 3.78220   1
  -7   3   4 690.635 27.7066  -2
   7   3   0 690.635 27.7066   1
  -8   3   4 279.901 5.27192  -2
   8   3   0 279.901 5.27192   1
  -9   3   5 219.752 6.43710  -2
   9   3   0 219.752 6.43710   1
 -10   3   5 84.3001 4.81922  -2
  10   3   0 84.3001 4.81922   1
   0   4   0 642.010 11.7753  -2
   0   4   0 642.010 11.7753   1
   1   4   0 118.921 1.86119   1
  -2   4   1 5739.47 78.7091  -2
   2   4   0 5739.47 78.7091   1
   3   4   0 162.713 2.41425   1
  -4   4   2 2333.86 34.5144  -2
   4   4   0 2333.86 34.5144   1
   5   4   0 27.4220 0.92349   1
  -6   4   3 1552.42 25.7924  -2
   6   4   0 1552.42 25.7924   1
  -7   4   4 173.747 8.48718  -2
   7   4   0 173.747 8.48718   1
  -8   4   4 363.725 7.98325  -2
   8   4   0 363.725 7.98325   1
  -9   4   5 13.0440 1.94920  -2
   9   4   0 13.0440 1.94920   1
 -10   4   5 197.516 7.80414  -2
  10   4   0 197.516 7.80414   1
   0   5   0 0.72937 0.42582   1
   1   5   0 8614.13 110.305   1
  -2   5   1 6.17550 0.40756  -2
   2   5   0 6.17550 0.40756   1
   3   5   0 4453.91 61.7976   1
  -4   5   2 299.517 4.89608  -2
   4   5   0 299.517 4.89608   1
   5   5   0 2393.92 35.8268   1
  -6   5   3 62.3423 1.99337  -2
   6   5   0 62.3423 1.99337   1
  -7   5   4 1103.03 42.8568  -2
   7   5   0 1103.03 42.8568   1
  -8   5   4 139.763 3.51223  -2
   8   5   0 139.763 3.51223   1
  -9   5   5 296.734 9.93906  -2
   9   5   0 296.734 9.93906   1
 -10   5   5 26.8581 3.20918  -2
  10   5   0 26.8581 3.20918   1
   0   6   0 3244.45 69.3507  -2
   0   6   0 3244.45 69.3507   1
   1   6   0 3.42192 0.31686   1
  -2   6   1 7520.23 122.884  -2
   2   6   0 7520.23 122.884   1
   3   6   0 22.6037 0.75435   1
  -4   6   2 979.085 13.8021  -2
   4   6   0 979.085 13.8021   1
   5   6   0 17.9892 0.91543   1
  -6   6   3 1893.97 31.3322  -2
   6   6   0 1893.97 31.3322   1
  -7   6   4 114.218 6.48859  -2
   7   6   0 114.218 6.48859   1
  -8   6   4 212.044 4.75608  -2
   8   6   0 212.044 4.75608   1
  -9   6   5 43.6246 3.52074  -2
   9   6   0 43.6246 3.52074   1
 -10   6   5 319.579 11.1885  -2
  10   6   0 319.579 11.1885   1
   0   7   0 -0.8915 0.56132   1
   1   7   0 2464.08 33.7696   1
  -2   7   1 22.0606 0.80874  -2
   2   7   0 22.0606 0.80874   1
   3   7   0 2447.40 33.6188   1
  -4   7   2 118.327 2.30199  -2
   4   7   0 118.327 2.30199   1
   5   7   0 1385.08 21.1105   1
  -6   7   3 43.4161 1.78503  -2
   6   7   0 43.4161 1.78503   1
  -7   7   4 498.373 20.8680  -2
   7   7   0 498.373 20.8680   1
  -8   7   4 36.1437 2.31985  -2
   8   7   0 36.1437 2.31985   1
  -9   7   5 274.513 9.53246  -2
   9   7   0 274.513 9.53246   1
 -10   7   5 16.0179 3.09794  -2
  10   7   0 16.0179 3.09794   1
   0   8   0 2224.63 46.8918  -2
   0   8   0 2224.63 46.8918   1
   1   8   0 13.1293 0.61269   1
  -2   8   1 2952.57 48.1057  -2
   2   8   0 2952.57 48.1057   1
   3   8   0 44.5454 1.23211   1
  -4   8   2 645.158 9.36923  -2
   4   8   0 645.158 9.36923   1
   5   8   0 136.254 2.79250   1
  -6   8   3 1211.53 20.6966  -2
   6   8   0 1211.53 20.6966   1
  -7   8   4 71.5123 5.21192  -2
   7   8   0 71.5123 5.21192   1
  -8   8   4 187.260 5.62983  -2
   8   8   0 187.260 5.62983   1
  -9   8   5 55.4761 3.93243  -2
   9   8   0 55.4761 3.93243   1
 -10   8   5 163.650 9.83424  -2
  10   8   0 163.650 9.83424   1
   0   9   0 -1.4375 1.24069   1
   1   9   0 1180.53 16.5176   1
  -2   9   1 48.6816 1.16698  -2
   2   9   0 48.6816 1.16698   1
   3   9   0 871.855 13.4919   1
  -4   9   2 73.6458 1.81954  -2
   4   9   0 73.6458 1.81954   1
   5   9   0 687.742 10.9810   1
  -6   9   3 36.0925 1.68431  -2
   6   9   0 36.0925 1.68431   1
  -7   9   4 177.163 9.01421  -2
   7   9   0 177.163 9.01421   1
  -8   9   4 35.4720 2.40286  -2
   8   9   0 35.4720 2.40286   1
  -9   9   5 226.661 12.4818  -2
   9   9   0 226.661 12.4818   1
   0  10   0 1586.36 33.8135  -2
   0  10   0 1586.36 33.8135   1
   1  10   0 13.6355 0.72863   1
  -2  10   1 972.663 14.7949  -2
   2  10   0 972.663 14.7949   1
   3  10   0 2.33676 0.47654   1
  -4  10   2 689.672 12.0821  -2
   4  10   0 689.672 12.0821   1
   5  10   0 133.331 3.15981   1
  -6  10   3 328.264 8.36370  -2
   6  10   0 328.264 8.36370   1
  -7  10   4 54.7793 4.99280  -2
   7  10   0 54.7793 4.99280   1
  -8  10   4 200.312 6.11131  -2
   8  10   0 200.312 6.11131   1
  -9  10   5 39.2404 5.25203  -2
   9  10   0 39.2404 5.25203   1
   0  11   0 -1.3669 0.88507   1
   1  11   0 1470.56 20.5625   1
  -2  11   1 38.7248 1.15284  -2
   2  11   0 38.7248 1.15284   1
   3  11   0 904.512 17.6181   1
  -4  11   2 81.8666 2.58295  -2
   4  11   0 81.8666 2.58295   1
   5  11   0 797.658 22.7117   1
  -6  11   3 23.9308 2.29174  -2
   6  11   0 23.9308 2.29174   1
  -7  11   4 264.176 12.4125  -2
   7  11   0 264.176 12.4125   1
  -8  11   4 46.6552 3.47062  -2
   8  11   0 46.6552 3.47062   1
  -9  11   5 146.360 9.76810  -2
   9  11   0 146.360 9.76810   1
   0  12   0 1649.33 44.0176  -2
   0  12   0 1649.33 44.0176   1
   1  12   0 6.91882 0.96322   1
  -2  12   1 666.147 18.8019  -2
   2  12   0 666.147 18.8019   1
   3  12   0 2.02049 1.15131   1
  -4  12   2 950.600 26.4711  -2
   4  12   0 950.600 26.4711   1
   5  12   0 5.81018 1.48230   1
  -6  12   3 197.492 7.26657  -2
   6  12   0 197.492 7.26657   1
   7  12   0 2.87579 1.48315   1
  -8  12   4 281.600 10.0616  -2
   8  12   0 281.600 10.0616   1
   0  13   0 1.34741 2.41333   1
   1  13   0 1032.00 28.6878   1
  -2  13   1 17.0043 1.69166  -2
   2  13   0 17.0043 1.69166   1
   3  13   0 624.522 18.2933   1
  -4  13   2 62.4501 3.26231  -2
   4  13   0 62.4501 3.26231   1
   5  13   0 302.391 10.1208   1
  -6  13   3 3.94716 1.56984  -2
   6  13   0 3.94716 1.56984   1
   7  13   0 173.441 7.07209   1
  -8  13   4 27.4013 2.91685  -2
   8  13   0 27.4013 2.91685   1
   0  14   0 476.846 19.8331  -2
   0  14   0 476.846 19.8331   1
   1  14   0 1.00149 1.22073   1
  -2  14   1 171.310 6.18303  -2
   2  14   0 171.310 6.18303   1
   3  14   0 69.9938 3.79137   1
  -4  14   2 414.190 12.8506  -2
   4  14   0 414.190 12.8506   1
   5  14   0 6.43646 1.71618   1
  -6  14   3 91.4950 4.57893  -2
   6  14   0 91.4950 4.57893   1
   7  14   0 20.1710 2.54661   1
   0  15   0 -0.3025 1.81279   1
   1  15   0 154.543 6.06707   1
  -2  15   1 4.15613 1.31983  -2
   2  15   0 4.15613 1.31983   1
   3  15   0 187.478 7.15253   1
  -4  15   2 32.4207 2.56288  -2
   4  15   0 32.4207 2.56288   1
   5  15   0 64.1107 3.85894   1
  -6  15   3 29.0856 2.76737  -2
   6  15   0 29.0856 2.76737   1
   0  16   0 265.701 12.5147  -2
   0  16   0 265.701 12.5147   1
   1  16   0 10.3430 1.83794   1
  -2  16   1 124.220 5.13909  -2
   2  16   0 124.220 5.13909   1
   3  16   0 13.8259 2.16490   1
  -4  16   2 119.126 5.25453  -2
   4  16   0 119.126 5.25453   1
   5  16   0 -0.3966 1.27158   1
  -6  16   3 58.0922 3.80426  -2
   6  16   0 58.0922 3.80426   1
   0  17   0 -0.2602 2.53100   1
   1  17   0 156.800 6.46288   1
  -2  17   1 3.71031 1.46139  -2
   2  17   0 3.71031 1.46139   1
   3  17   0 199.703 7.84966   1
  -4  17   2 18.4091 2.29907  -2
   4  17   0 18.4091 2.29907   1
   5  17   0 98.5929 5.16308   1
   0  18   0 180.726 9.80904  -2
   0  18   0 180.726 9.80904   1
   1  18   0 1.71366 1.63205   1
  -2  18   1 162.538 6.44206  -2
   2  18   0 162.538 6.44206   1
   3  18   0 -0.2993 1.60237   1
  -4  18   2 94.5839 4.74960  -2
   4  18   0 94.5839 4.74960   1
   0  19   0 -1.3444 2.79100   1
   1  19   0 141.944 6.39288   1
  -2  19   1 1.73023 1.56583  -2
   2  19   0 1.73023 1.56583   1
 -11   0   1 -1.5682 3.81318   1
  -9   0   1 0.73972 1.53083   1
  -8   0   1 -0.3511 1.59718   1
  -7   0   1 -0.8107 0.65504   1
  -5   0   1 -0.0229 0.42741   1
  -4   0   1 -0.0309 0.62127   1
  -3   0   1 0.22338 0.33342   1
  -1   0   1 0.90502 0.08240   1
   0   0   1 0.52020 0.07569   1
   1   0   1 1.14745 0.11518   1
   3   0   1 0.57005 0.23077   1
   4   0   1 -0.7212 0.55246   1
   5   0   1 0.36079 0.34009   1
   7   0   1 -0.9982 0.78746   1
   8   0   1 -3.3163 1.75352   1
   9   0   1 0.79626 1.69718   1
 -11   1   1 -0.2280 1.92848   1
 -10   1   4 16.7748 2.43445  -2
 -10   1   1 16.7748 2.43445   1
  -9   1   4 11.4237 2.11054  -2
  -9   1   1 11.4237 2.11054   1
  -8   1   3 8.98604 1.31346  -2
  -8   1   1 8.98604 1.31346   1
  -7   1   1 14.7451 0.91842   1
  -6   1   2 116.809 2.48666  -2
  -6   1   1 116.809 2.48666   1
  -5   1   1 112.022 1.77771   1
  -4   1   1 1.02429 0.28884  -2
  -4   1   1 1.02429 0.28884   1
  -3   1   1 746.430 8.90287   1
   2   1   0 316.189 4.79377  -2
  -2   1   1 316.189 4.79377   1
  -1   1   1 127.852 1.55169   1
   0   1   1 42.2176 0.80056  -2
   0   1   1 42.2176 0.80056   1
   1   1   1 368.288 3.77407   1
  -2   1   2 1680.41 19.3938  -2
   2   1   1 1680.41 19.3938   1
   3   1   1 8.84205 0.32265   1
  -4   1   3 244.016 3.62038  -2
   4   1   1 244.016 3.62038   1
   5   1   1 22.1589 0.75130   1
  -6   1   4 157.647 2.87650  -2
   6   1   1 157.647 2.87650   1
   7   1   1 9.72031 0.87236   1
  -8   1   5 -3.7668 1.44628  -2
   8   1   1 -3.7668 1.44628   1
  -9   1   6 8.91815 1.75078  -2
   9   1   1 8.91815 1.75078   1
 -10   1   6 8.58593 2.36476  -2
  10   1   1 8.58593 2.36476   1
 -11   2   5 2.59164 4.35536  -2
 -11   2   1 2.59164 4.35536   1
 -10   2   4 53.2463 3.20591  -2
 -10   2   1 53.2463 3.20591   1
  -9   2   4 32.2857 2.50366  -2
  -9   2   1 32.2857 2.50366   1
  -8   2   3 37.7469 1.87302  -2
  -8   2   1 37.7469 1.87302   1
  -7   2   3 5.46121 2.00187  -2
  -7   2   1 5.46121 2.00187   1
  -6   2   2 351.543 5.22243  -2
  -6   2   1 351.543 5.22243   1
  -5   2   1 3.46032 0.27915   1
  -4   2   1 577.225 7.43836  -2
  -4   2   1 577.225 7.43836   1
  -3   2   1 9.71850 0.38734   1
   2   2   0 1961.41 29.0341  -2
  -2   2   1 1961.41 29.0341   1
  -1   2   1 187.545 2.69796   1
   0   2   1 139.875 1.69330  -2
   0   2   1 139.875 1.69330   1
   1   2   1 248.588 3.10238   1
  -2   2   2 2374.70 30.6337  -2
   2   2   1 2374.70 30.6337   1
   3   2   1 141.714 2.10916   1
  -4   2   3 2.72100 0.57186  -2
   4   2   1 2.72100 0.57186   1
   5   2   1 72.4368 1.44878   1
  -6   2   4 353.401 5.67690  -2
   6   2   1 353.401 5.67690   1
   7   2   1 18.8206 1.09182   1
  -8   2   5 28.0196 1.75469  -2
   8   2   1 28.0196 1.75469   1
  -9   2   6 9.70002 1.75413  -2
   9   2   1 9.70002 1.75413   1
 -10   2   6 39.3653 2.72682  -2
  10   2   1 39.3653 2.72682   1
 -10   3   4 14.7533 2.36193  -2
 -10   3   1 14.7533 2.36193   1
  -9   3   4 18.9292 2.08424  -2
  -9   3   1 18.9292 2.08424   1
  -8   3   3 4.08428 1.25200  -2
  -8   3   1 4.08428 1.25200   1
  -7   3   3 8.06092 2.44757  -2
  -7   3   1 8.06092 2.44757   1
  -6   3   2 66.0901 1.43954  -2
  -6   3   1 66.0901 1.43954   1
  -5   3   1 10.2225 0.58550   1
  -4   3   1 20.1498 0.69838  -2
  -4   3   1 20.1498 0.69838   1
  -3   3   1 71.7826 1.14951   1
   2   3   0 61.6769 1.15620  -2
  -2   3   1 61.6769 1.15620   1
  -1   3   1 49.4309 0.92775   1
   0   3   1 1605.11 22.2478  -2
   0   3   1 1605.11 22.2478   1
   1   3   1 270.644 3.40418   1
  -2   3   2 233.546 3.39385  -2
   2   3   1 233.546 3.39385   1
   3   3   1 67.8650 1.12776   1
  -4   3   3 258.154 4.28894  -2
   4   3   1 258.154 4.28894   1
   5   3   1 1.81336 0.44286   1
  -6   3   4 120.018 2.37702  -2
   6   3   1 120.018 2.37702   1
   7   3   1 8.85045 0.86962   1
  -8   3   5 39.2765 1.92500  -2
   8   3   1 39.2765 1.92500   1
  -9   3   6 32.4860 2.23775  -2
   9   3   1 32.4860 2.23775   1
 -10   3   6 1.65122 1.98616  -2
  10   3   1 1.65122 1.98616   1
 -10   4   4 28.9048 3.13062  -2
 -10   4   1 28.9048 3.13062   1
  -9   4   4 15.4811 2.90298  -2
  -9   4   1 15.4811 2.90298   1
  -8   4   3 156.659 3.76707  -2
  -8   4   1 156.659 3.76707   1
  -7   4   3 0.77847 2.23807  -2
  -7   4   1 0.77847 2.23807   1
  -6   4   2 66.5661 1.80068  -2
  -6   4   1 66.5661 1.80068   1
  -5   4   1 40.1919 1.00093   1
  -4   4   1 749.207 10.6148  -2
  -4   4   1 749.207 10.6148   1
  -3   4   1 155.366 2.30874   1
   2   4   0 1279.16 16.4145  -2
  -2   4   1 1279.16 16.4145   1
  -1   4   1 295.023 4.62881   1
   0   4   1 3326.29 43.2353  -2
   0   4   1 3326.29 43.2353   1
   1   4   1 292.874 3.71408   1
  -2   4   2 45.9359 0.91758  -2
   2   4   1 45.9359 0.91758   1
   3   4   1 84.8487 1.54350   1
  -4   4   3 981.951 14.8388  -2
   4   4   1 981.951 14.8388   1
   5   4   1 36.6672 1.06702   1
  -6   4   4 52.5153 1.73832  -2
   6   4   1 52.5153 1.73832   1
   7   4   1 29.5127 1.20068   1
  -8   4   5 104.941 2.95122  -2
   8   4   1 104.941 2.95122   1
  -9   4   6 12.2876 1.91049  -2
   9   4   1 12.2876 1.91049   1
 -10   4   6 20.7761 2.91530  -2
  10   4   1 20.7761 2.91530   1
 -10   5   4 20.3089 2.71800  -2
 -10   5   1 20.3089 2.71800   1
  -9   5   4 18.3739 2.37096  -2
  -9   5   1 18.3739 2.37096   1
  -8   5   3 1.98687 1.19164  -2
  -8   5   1 1.98687 1.19164   1
  -7   5   1 6.58141 0.84079   1
  -6   5   2 72.5104 1.88701  -2
  -6   5   1 72.5104 1.88701   1
  -5   5   1 14.3990 0.77588   1
  -4   5   1 14.0291 0.67619  -2
  -4   5   1 14.0291 0.67619   1
  -3   5   1 180.838 2.66612   1
   2   5   0 20.8450 0.60728  -2
  -2   5   1 20.8450 0.60728   1
  -1   5   1 151.347 2.33791   1
   0   5   1 4.25187 0.30994  -2
   0   5   1 4.25187 0.30994   1
   1   5   1 89.7761 1.32716   1
  -2   5   2 269.862 3.95005  -2
   2   5   1 269.862 3.95005   1
   3   5   1 203.762 3.20189   1
  -4   5   3 90.9814 2.09280  -2
   4   5   1 90.9814 2.09280   1
   5   5   1 3.45276 0.51325   1
  -6   5   4 124.746 2.85239  -2
   6   5   1 124.746 2.85239   1
   7   5   1 93.6754 2.13827   1
  -8   5   5 9.65731 1.39118  -2
   8   5   1 9.65731 1.39118   1
  -9   5   6 34.1698 2.28957  -2
   9   5   1 34.1698 2.28957   1
 -10   5   6 4.05378 2.68555  -2
  10   5   1 4.05378 2.68555   1
 -10   6   4 6.64617 2.57164  -2
 -10   6   1 6.64617 2.57164   1
  -9   6   4 14.2323 2.35687  -2
  -9   6   1 14.2323 2.35687   1
  -8   6   3 2.22827 1.35839  -2
  -8   6   1 2.22827 1.35839   1
  -7   6   3 28.4973 3.42287  -2
  -7   6   1 28.4973 3.42287   1
  -6   6   2 79.1383 2.03091  -2
  -6   6   1 79.1383 2.03091   1
  -5   6   1 3.65277 0.47191   1
  -4   6   1 2.27980 0.50572  -2
  -4   6   1 2.27980 0.50572   1
  -3   6   1 3.65614 0.38208   1
   2   6   0 1176.34 16.2928  -2
  -2   6   1 1176.34 16.2928   1
  -1   6   1 1.98906 0.26616   1
   0   6   1 18.2223 0.59983  -2
   0   6   1 18.2223 0.59983   1
   1   6   1 143.352 2.14661   1
  -2   6   2 563.135 8.02370  -2
   2   6   1 563.135 8.02370   1
   3   6   1 20.8845 0.71335   1
  -4   6   3 45.9459 1.33871  -2
   4   6   1 45.9459 1.33871   1
   5   6   1 68.5932 1.71563   1
  -6   6   4 25.0060 1.40675  -2
   6   6   1 25.0060 1.40675   1
  -7   6   5 3.86950 2.37605  -2
   7   6   1 3.86950 2.37605   1
  -8   6   5 3.47477 1.31340  -2
   8   6   1 3.47477 1.31340   1
  -9   6   6 8.00144 2.44913  -2
   9   6   1 8.00144 2.44913   1
 -10   6   6 6.66788 2.67668  -2
  10   6   1 6.66788 2.67668   1
 -10   7   4 13.6631 2.86531  -2
 -10   7   1 13.6631 2.86531   1
  -9   7   4 19.3383 2.59923  -2
  -9   7   1 19.3383 2.59923   1
  -8   7   3 8.58237 1.52577  -2
  -8   7   1 8.58237 1.52577   1
  -7   7   3 1.02475 2.11137  -2
  -7   7   1 1.02475 2.11137   1
  -6   7   2 63.2560 1.98639  -2
  -6   7   1 63.2560 1.98639   1
  -5   7   1 47.9153 1.26878   1
  -4   7   1 91.5163 1.80982  -2
  -4   7   1 91.5163 1.80982   1
  -3   7   1 47.7329 1.20319   1
   2   7   0 71.1342 1.48688  -2
  -2   7   1 71.1342 1.48688   1
  -1   7   1 330.780 4.88756   1
   0   7   1 2.54321 0.43683  -2
   0   7   1 2.54321 0.43683   1
   1   7   1 47.2368 1.04817   1
  -2   7   2 257.431 3.93603  -2
   2   7   1 257.431 3.93603   1
   3   7   1 31.1582 0.90908   1
  -4   7   3 0.73559 0.64365  -2
   4   7   1 0.73559 0.64365   1
   5   7   1 87.1426 2.21231   1
  -6   7   4 118.845 2.82937  -2
   6   7   1 118.845 2.82937   1
  -7   7   5 4.02073 2.04882  -2
   7   7   1 4.02073 2.04882   1
  -8   7   5 0.05439 1.27927  -2
   8   7   1 0.05439 1.27927   1
  -9   7   6 23.7678 2.81240  -2
   9   7   1 23.7678 2.81240   1
 -10   7   6 3.66900 2.70207  -2
  10   7   1 3.66900 2.70207   1
 -10   8   4 8.26383 2.64482  -2
 -10   8   1 8.26383 2.64482   1
  -9   8   4 25.6479 2.77130  -2
  -9   8   1 25.6479 2.77130   1
  -8   8   3 57.2734 2.87142  -2
  -8   8   1 57.2734 2.87142   1
  -7   8   1 24.4576 1.46684   1
  -6   8   2 27.3561 1.43696  -2
  -6   8   1 27.3561 1.43696   1
  -5   8   1 16.4114 0.89824   1
  -4   8   1 326.697 5.46175  -2
  -4   8   1 326.697 5.46175   1
  -3   8   1 248.888 4.24297   1
   2   8   0 445.479 7.05851  -2
  -2   8   1 445.479 7.05851   1
  -1   8   1 108.177 1.92200   1
   0   8   1 622.983 9.63700  -2
   0   8   1 622.983 9.63700   1
   1   8   1 213.411 3.37420   1
  -2   8   2 64.6717 1.50252  -2
   2   8   1 64.6717 1.50252   1
   3   8   1 31.5877 0.95052   1
  -4   8   3 77.0926 1.84070  -2
   4   8   1 77.0926 1.84070   1
   5   8   1 68.6243 1.78687   1
  -6   8   4 92.8036 2.52975  -2
   6   8   1 92.8036 2.52975   1
  -7   8   5 3.10585 2.95736  -2
   7   8   1 3.10585 2.95736   1
  -8   8   5 38.0148 2.43320  -2
   8   8   1 38.0148 2.43320   1
  -9   8   6 9.20930 3.29092  -2
   9   8   1 9.20930 3.29092   1
  -9   9   4 21.8568 3.87895  -2
  -9   9   1 21.8568 3.87895   1
  -8   9   3 9.53616 1.73291  -2
  -8   9   1 9.53616 1.73291   1
  -7   9   1 -0.2452 0.68084   1
  -6   9   2 76.6845 2.66204  -2
  -6   9   1 76.6845 2.66204   1
  -5   9   1 10.3413 0.88491   1
  -4   9   1 7.11505 0.78312  -2
  -4   9   1 7.11505 0.78312   1
  -3   9   1 0.26667 0.37606   1
   2   9   0 21.2672 0.85493  -2
  -2   9   1 21.2672 0.85493   1
  -1   9   1 5.42904 0.48004   1
   0   9   1 82.4836 1.72812  -2
   0   9   1 82.4836 1.72812   1
   1   9   1 7.16585 0.53337   1
  -2   9   2 180.145 2.97657  -2
   2   9   1 180.145 2.97657   1
   3   9   1 5.82616 0.63778   1
  -4   9   3 17.7796 0.97719  -2
   4   9   1 17.7796 0.97719   1
   5   9   1 0.87990 0.58513   1
  -6   9   4 90.2034 2.71861  -2
   6   9   1 90.2034 2.71861   1
  -7   9   5 -1.1199 3.09993  -2
   7   9   1 -1.1199 3.09993   1
  -8   9   5 -1.4660 1.58816  -2
   8   9   1 -1.4660 1.58816   1
  -9   9   6 28.5326 4.22946  -2
   9   9   1 28.5326 4.22946   1
  -9  10   4 15.5085 3.58130  -2
  -9  10   1 15.5085 3.58130   1
  -8  10   3 18.2416 2.09676  -2
  -8  10   1 18.2416 2.09676   1
  -7  10   3 -0.1056 3.15262  -2
  -7  10   1 -0.1056 3.15262   1
  -6  10   2 57.9430 2.69725  -2
  -6  10   1 57.9430 2.69725   1
  -5  10   1 7.04969 1.05177   1
  -4  10   1 39.3753 1.63250  -2
  -4  10   1 39.3753 1.63250   1
  -3  10   1 24.6794 0.88963   1
   2  10   0 310.032 4.77962  -2
  -2  10   1 310.032 4.77962   1
  -1  10   1 40.4892 1.08861   1
   0  10   1 72.2710 1.64388  -2
   0  10   1 72.2710 1.64388   1
   1  10   1 16.8112 0.74027   1
  -2  10   2 269.634 4.55865  -2
   2  10   1 269.634 4.55865   1
   3  10   1 84.4314 1.93089   1
  -4  10   3 33.4608 1.57613  -2
   4  10   1 33.4608 1.57613   1
   5  10   1 8.04489 1.06588   1
  -6  10   4 142.922 3.83805  -2
   6  10   1 142.922 3.83805   1
  -7  10   5 15.0348 3.41627  -2
   7  10   1 15.0348 3.41627   1
  -8  10   5 3.74360 1.82735  -2
   8  10   1 3.74360 1.82735   1
  -9  10   6 8.58980 3.91282  -2
   9  10   1 8.58980 3.91282   1
  -9  11   4 6.79545 3.42642  -2
  -9  11   1 6.79545 3.42642   1
  -8  11   3 -0.9845 1.85639  -2
  -8  11   1 -0.9845 1.85639   1
  -7  11   1 1.16679 1.19103   1
  -6  11   2 44.9314 2.81700  -2
  -6  11   1 44.9314 2.81700   1
  -5  11   1 4.01583 0.99808   1
  -4  11   1 15.0999 1.46295  -2
  -4  11   1 15.0999 1.46295   1
  -3  11   1 3.33314 0.70455   1
   2  11   0 70.6521 1.70234  -2
  -2  11   1 70.6521 1.70234   1
  -1  11   1 11.1523 0.70402   1
   0  11   1 69.1524 1.64864  -2
   0  11   1 69.1524 1.64864   1
   1  11   1 35.6879 1.08181   1
  -2  11   2 97.5974 2.40459  -2
   2  11   1 97.5974 2.40459   1
   3  11   1 27.7398 1.44981   1
  -4  11   3 57.7136 2.41684  -2
   4  11   1 57.7136 2.41684   1
   5  11   1 142.896 4.53939   1
  -6  11   4 125.041 4.15556  -2
   6  11   1 125.041 4.15556   1
  -7  11   5 4.22838 3.60612  -2
   7  11   1 4.22838 3.60612   1
  -8  11   5 17.5138 2.60268  -2
   8  11   1 17.5138 2.60268   1
  -8  12   3 5.06031 2.20522  -2
  -8  12   1 5.06031 2.20522   1
  -7  12   1 1.46249 1.28658   1
  -6  12   2 32.0298 2.57550  -2
  -6  12   1 32.0298 2.57550   1
  -5  12   1 23.6317 2.16758   1
  -4  12   1 1.67888 1.10688  -2
  -4  12   1 1.67888 1.10688   1
  -3  12   1 3.47437 0.92120   1
   2  12   0 165.609 4.76372  -2
  -2  12   1 165.609 4.76372   1
  -1  12   1 75.5576 2.34890   1
   0  12   1 4.76601 0.91335  -2
   0  12   1 4.76601 0.91335   1
   1  12   1 14.1348 1.15357   1
  -2  12   2 46.4209 2.09115  -2
   2  12   1 46.4209 2.09115   1
   3  12   1 94.8685 3.36067   1
  -4  12   3 34.1481 2.49662  -2
   4  12   1 34.1481 2.49662   1
   5  12   1 1.07949 1.23397   1
  -6  12   4 5.60181 1.61582  -2
   6  12   1 5.60181 1.61582   1
   7  12   1 3.61310 1.55221   1
  -8  12   5 5.09932 2.15583  -2
   8  12   1 5.09932 2.15583   1
  -8  13   3 8.45716 2.56169  -2
  -8  13   1 8.45716 2.56169   1
  -7  13   1 36.5964 2.89838   1
  -6  13   2 27.5738 2.43648  -2
  -6  13   1 27.5738 2.43648   1
  -5  13   1 13.3316 1.86428   1
  -4  13   1 17.0318 1.94111  -2
  -4  13   1 17.0318 1.94111   1
  -3  13   1 42.2203 2.78213   1
   2  13   0 48.8669 2.67799  -2
  -2  13   1 48.8669 2.67799   1
  -1  13   1 54.5420 2.43362   1
   0  13   1 28.6264 1.70231  -2
   0  13   1 28.6264 1.70231   1
   1  13   1 20.0130 1.55751   1
  -2  13   2 106.849 4.31782  -2
   2  13   1 106.849 4.31782   1
   3  13   1 34.9856 2.63432   1
  -4  13   3 8.84611 1.59919  -2
   4  13   1 8.84611 1.59919   1
   5  13   1 12.5087 1.84976   1
  -6  13   4 21.9542 2.26527  -2
   6  13   1 21.9542 2.26527   1
   7  13   1 2.18126 1.59118   1
  -7  14   1 2.54614 1.61013   1
  -6  14   2 27.9479 2.62028  -2
  -6  14   1 27.9479 2.62028   1
  -5  14   1 71.6877 3.89955   1
  -4  14   1 59.9319 3.31581  -2
  -4  14   1 59.9319 3.31581   1
  -3  14   1 15.0271 1.94036   1
   2  14   0 135.089 5.16839  -2
  -2  14   1 135.089 5.16839   1
  -1  14   1 57.5818 3.25491   1
   0  14   1 35.2679 2.26248  -2
   0  14   1 35.2679 2.26248   1
   1  14   1 0.71859 1.04990   1
  -2  14   2 20.7147 1.83998  -2
   2  14   1 20.7147 1.83998   1
   3  14   1 18.4931 2.15450   1
  -4  14   3 7.89529 1.60580  -2
   4  14   1 7.89529 1.60580   1
   5  14   1 7.19523 1.75721   1
  -6  14   4 14.6235 2.13424  -2
   6  14   1 14.6235 2.13424   1
   7  14   1 6.93870 1.98888   1
  -7  15   1 5.87731 1.90163   1
  -6  15   2 4.78353 1.81848  -2
  -6  15   1 4.78353 1.81848   1
  -5  15   1 1.10379 1.36491   1
  -4  15   1 4.72671 1.43506  -2
  -4  15   1 4.72671 1.43506   1
  -3  15   1 0.18625 1.10306   1
   2  15   0 7.68684 1.39945  -2
  -2  15   1 7.68684 1.39945   1
  -1  15   1 2.63031 1.20881   1
   0  15   1 22.3339 1.93731  -2
   0  15   1 22.3339 1.93731   1
   1  15   1 -0.3901 0.95974   1
  -2  15   2 43.5491 2.71349  -2
   2  15   1 43.5491 2.71349   1
   3  15   1 9.15710 1.79741   1
  -4  15   3 6.64557 1.66157  -2
   4  15   1 6.64557 1.66157   1
   5  15   1 5.29799 1.69699   1
  -6  15   4 7.71831 2.02465  -2
   6  15   1 7.71831 2.02465   1
  -6  16   2 -0.4968 1.58236  -2
  -6  16   1 -0.4968 1.58236   1
  -5  16   1 1.48667 1.44082   1
  -4  16   1 25.7952 2.43297  -2
  -4  16   1 25.7952 2.43297   1
  -3  16   1 4.38815 1.53380   1
   2  16   0 26.1094 2.17365  -2
  -2  16   1 26.1094 2.17365   1
  -1  16   1 10.1216 1.83906   1
   0  16   1 25.4328 2.12420  -2
   0  16   1 25.4328 2.12420   1
   1  16   1 25.0240 2.39339   1
  -2  16   2 2.83341 1.37585  -2
   2  16   1 2.83341 1.37585   1
   3  16   1 16.5686 2.17944   1
  -4  16   3 34.9098 2.82083  -2
   4  16   1 34.9098 2.82083   1
   5  16   1 20.9538 2.52228   1
  -6  16   4 4.68186 2.04485  -2
   6  16   1 4.68186 2.04485   1
  -5  17   1 7.71425 1.98445   1
  -4  17   1 17.6874 2.28735  -2
  -4  17   1 17.6874 2.28735   1
  -3  17   1 3.47851 1.61807   1
   2  17   0 0.68501 1.34046  -2
  -2  17   1 0.68501 1.34046   1
  -1  17   1 12.4867 1.98813   1
   0  17   1 7.72611 1.70296  -2
   0  17   1 7.72611 1.70296   1
   1  17   1 13.9640 2.18855   1
  -2  17   2 20.9282 2.19740  -2
   2  17   1 20.9282 2.19740   1
   3  17   1 27.9831 2.76644   1
  -4  17   3 14.0278 2.16991  -2
   4  17   1 14.0278 2.16991   1
   5  17   1 0.43911 1.57379   1
  -4  18   1 0.58155 1.66241  -2
  -4  18   1 0.58155 1.66241   1
  -3  18   1 16.9186 2.55611   1
   2  18   0 33.2198 2.63512  -2
  -2  18   1 33.2198 2.63512   1
  -1  18   1 9.36360 2.04258   1
   0  18   1 1.92364 1.60427  -2
   0  18   1 1.92364 1.60427   1
   1  18   1 43.5307 3.33084   1
  -2  18   2 16.4917 2.15414  -2
   2  18   1 16.4917 2.15414   1
   3  18   1 6.00697 1.92664   1
   2  19   0 4.21616 1.55077  -2
  -2  19   1 4.21616 1.55077   1
  -1  19   1 12.2046 2.30885   1
   0  19   1 7.85398 1.88531  -2
   0  19   1 7.85398 1.88531   1
   1  19   1 12.5417 2.32081   1
 -11   0   4 90.1932 7.41032  -2
 -11   0   2 90.1932 7.41032   1
 -10   0   2 9.70288 3.61755   1
  -9   0   2 66.0410 3.63977   1
  -8   0   2 334.500 8.50898  -2
  -8   0   2 334.500 8.50898   1
  -7   0   2 182.876 8.91031  -2
  -7   0   2 182.876 8.91031   1
  -6   0   2 1.26773 1.10813   1
  -5   0   2 328.988 6.56112   1
   4   0   0 4291.00 77.5917  -2
  -4   0   2 4291.00 77.5917   1
  -3   0   2 581.810 10.7719   1
  -2   0   2 172.387 2.64203   1
  -1   0   2 4993.12 97.1991   1
   0   0   2 226.230 4.12403  -2
   0   0   2 226.230 4.12403   1
   1   0   2 2471.36 35.6537   1
   2   0   2 641.602 10.1283   1
   3   0   2 2131.39 33.0599   1
  -4   0   4 1163.48 20.3951  -2
   4   0   2 1163.48 20.3951   1
   5   0   2 521.063 9.56567   1
   6   0   2 -2.2587 0.82547   1
   7   0   2 358.958 7.07990   1
  -8   0   6 425.892 10.5381  -2
   8   0   2 425.892 10.5381   1
   9   0   2 161.770 6.51852   1
  10   0   2 16.4341 4.39975   1
 -11   1   4 0.67875 3.41975  -2
 -11   1   2 0.67875 3.41975   1
 -10   1   3 118.414 5.63231  -2
 -10   1   2 118.414 5.63231   1
  -9   1   3 24.0984 2.59926  -2
  -9   1   2 24.0984 2.59926   1
  -8   1   2 488.746 9.13432  -2
  -8   1   2 488.746 9.13432   1
  -7   1   2 15.7650 2.73750  -2
  -7   1   2 15.7650 2.73750   1
  -6   1   1 711.994 11.2113  -2
  -6   1   2 711.994 11.2113   1
  -5   1   2 135.440 2.19175   1
   4   1   0 2099.12 30.7726  -2
  -4   1   2 2099.12 30.7726   1
  -3   1   2 1.96890 0.23489   1
   2   1   1 1433.20 17.9910  -2
  -2   1   2 1433.20 17.9910   1
  -1   1   2 2811.02 32.8105   1
   0   1   2 3179.20 48.5664  -2
   0   1   2 3179.20 48.5664   1
   1   1   2 1158.97 13.0341   1
  -2   1   3 1713.02 21.5063  -2
   2   1   2 1713.02 21.5063   1
   3   1   2 1214.96 13.4205   1
  -4   1   4 2061.30 26.7231  -2
   4   1   2 2061.30 26.7231   1
   5   1   2 329.557 4.46067   1
  -6   1   5 403.142 6.43088  -2
   6   1   2 403.142 6.43088   1
   7   1   2 400.921 6.07862   1
  -8   1   6 217.957 4.40248  -2
   8   1   2 217.957 4.40248   1
  -9   1   7 45.1140 2.42531  -2
   9   1   2 45.1140 2.42531   1
 -10   1   7 9.28983 2.60400  -2
  10   1   2 9.28983 2.60400   1
 -11   2   4 105.753 7.92901  -2
 -11   2   2 105.753 7.92901   1
 -10   2   3 17.0755 2.43086  -2
 -10   2   2 17.0755 2.43086   1
  -9   2   3 212.728 7.63486  -2
  -9   2   2 212.728 7.63486   1
  -8   2   2 60.4114 2.21697  -2
  -8   2   2 60.4114 2.21697   1
  -7   2   2 627.692 25.1317  -2
  -7   2   2 627.692 25.1317   1
  -6   2   1 76.4671 1.87484  -2
  -6   2   2 76.4671 1.87484   1
  -5   2   2 1098.64 13.9552   1
   4   2   0 916.360 11.9733  -2
  -4   2   2 916.360 11.9733   1
  -3   2   2 1723.88 22.0402   1
   2   2   1 494.356 6.49042  -2
  -2   2   2 494.356 6.49042   1
  -1   2   2 1012.32 14.0013   1
   0   2   2 2125.88 39.3967  -2
   0   2   2 2125.88 39.3967   1
   1   2   2 411.728 4.94238   1
  -2   2   3 420.353 5.24701  -2
   2   2   2 420.353 5.24701   1
   3   2   2 704.507 8.49140   1
  -4   2   4 1066.30 17.6949  -2
   4   2   2 1066.30 17.6949   1
   5   2   2 389.852 5.70809   1
  -6   2   5 133.716 2.60034  -2
   6   2   2 133.716 2.60034   1
   7   2   2 176.346 3.10999   1
  -8   2   6 255.240 5.37629  -2
   8   2   2 255.240 5.37629   1
  -9   2   7 33.9868 2.42316  -2
   9   2   2 33.9868 2.42316   1
 -10   2   7 47.4647 3.78242  -2
  10   2   2 47.4647 3.78242   1
 -11   3   4 13.1535 4.50257  -2
 -11   3   2 13.1535 4.50257   1
 -10   3   3 120.319 4.66138  -2
 -10   3   2 120.319 4.66138   1
  -9   3   3 11.6376 3.06658  -2
  -9   3   2 11.6376 3.06658   1
  -8   3   2 256.725 5.37992  -2
  -8   3   2 256.725 5.37992   1
  -7   3   2 0.78673 2.10039  -2
  -7   3   2 0.78673 2.10039   1
  -6   3   1 400.627 5.86525  -2
  -6   3   2 400.627 5.86525   1
  -5   3   2 5.27368 0.48343   1
   4   3   0 542.658 6.86188  -2
  -4   3   2 542.658 6.86188   1
  -3   3   2 195.835 2.63019   1
   2   3   1 1038.09 15.5034  -2
  -2   3   2 1038.09 15.5034   1
  -1   3   2 68.8003 1.07667   1
   0   3   2 2285.37 34.2366  -2
   0   3   2 2285.37 34.2366   1
   1   3   2 358.846 4.72721   1
  -2   3   3 532.174 7.44000  -2
   2   3   2 532.174 7.44000   1
   3   3   2 162.486 2.43841   1
  -4   3   4 543.350 8.48699  -2
   4   3   2 543.350 8.48699   1
   5   3   2 42.2955 1.22910   1
  -6   3   5 57.5870 1.54360  -2
   6   3   2 57.5870 1.54360   1
   7   3   2 217.587 3.67110   1
  -8   3   6 85.3421 2.67208  -2
   8   3   2 85.3421 2.67208   1
  -9   3   7 67.8513 2.77757  -2
   9   3   2 67.8513 2.77757   1
 -10   3   7 46.6700 3.95653  -2
  10   3   2 46.6700 3.95653   1
 -10   4   3 8.61484 2.38802  -2
 -10   4   2 8.61484 2.38802   1
  -9   4   3 236.464 11.9383  -2
  -9   4   2 236.464 11.9383   1
  -8   4   2 0.86679 1.37308  -2
  -8   4   2 0.86679 1.37308   1
  -7   4   2 595.956 9.66656   1
  -6   4   1 37.6991 1.23800  -2
  -6   4   2 37.6991 1.23800   1
  -5   4   2 880.381 11.7045   1
   4   4   0 420.195 5.74696  -2
  -4   4   2 420.195 5.74696   1
  -3   4   2 2207.04 28.1916   1
   2   4   1 117.075 1.97626  -2
  -2   4   2 117.075 1.97626   1
  -1   4   2 887.890 12.3077   1
   0   4   2 441.927 6.17167  -2
   0   4   2 441.927 6.17167   1
   1   4   2 2619.84 31.6958   1
  -2   4   3 374.125 5.34413  -2
   2   4   2 374.125 5.34413   1
   3   4   2 803.259 11.2950   1
  -4   4   4 118.086 2.47285  -2
   4   4   2 118.086 2.47285   1
   5   4   2 578.402 8.54584   1
  -6   4   5 389.628 7.21168  -2
   6   4   2 389.628 7.21168   1
   7   4   2 142.554 2.54480   1
  -8   4   6 99.9027 2.78765  -2
   8   4   2 99.9027 2.78765   1
  -9   4   7 24.8331 2.31702  -2
   9   4   2 24.8331 2.31702   1
 -10   4   7 85.4767 4.97986  -2
  10   4   2 85.4767 4.97986   1
 -10   5   3 91.5219 4.12115  -2
 -10   5   2 91.5219 4.12115   1
  -9   5   3 3.44128 2.66140  -2
  -9   5   2 3.44128 2.66140   1
  -8   5   2 186.188 4.80045  -2
  -8   5   2 186.188 4.80045   1
  -7   5   2 165.969 8.40081  -2
  -7   5   2 165.969 8.40081   1
  -6   5   1 553.078 8.22920  -2
  -6   5   2 553.078 8.22920   1
  -5   5   2 59.6880 1.35831   1
   4   5   0 866.105 12.2162  -2
  -4   5   2 866.105 12.2162   1
  -3   5   2 371.140 5.06102   1
   2   5   1 1433.84 18.5120  -2
  -2   5   2 1433.84 18.5120   1
  -1   5   2 22.1120 0.59898   1
   0   5   2 479.722 6.71559  -2
   0   5   2 479.722 6.71559   1
   1   5   2 337.847 4.27591   1
  -2   5   3 936.169 14.0406  -2
   2   5   2 936.169 14.0406   1
   3   5   2 394.887 5.80912   1
  -4   5   4 1042.09 17.3581  -2
   4   5   2 1042.09 17.3581   1
   5   5   2 175.963 3.30110   1
  -6   5   5 569.763 10.1341  -2
   6   5   2 569.763 10.1341   1
   7   5   2 65.9602 1.66943   1
  -8   5   6 119.662 3.56992  -2
   8   5   2 119.662 3.56992   1
  -9   5   7 89.5699 3.80230  -2
   9   5   2 89.5699 3.80230   1
 -10   5   7 70.9279 6.78235  -2
  10   5   2 70.9279 6.78235   1
 -10   6   3 41.3893 3.49602  -2
 -10   6   2 41.3893 3.49602   1
  -9   6   3 103.632 7.00107  -2
  -9   6   2 103.632 7.00107   1
  -8   6   2 22.0133 1.78314  -2
  -8   6   2 22.0133 1.78314   1
  -7   6   2 304.112 6.68738   1
  -6   6   1 407.014 6.84608  -2
  -6   6   2 407.014 6.84608   1
  -5   6   2 382.641 5.80230   1
   4   6   0 134.947 2.35229  -2
  -4   6   2 134.947 2.35229   1
  -3   6   2 863.159 13.1351   1
   2   6   1 2683.41 40.1233  -2
  -2   6   2 2683.41 40.1233   1
  -1   6   2 1850.99 25.4059   1
   0   6   2 52.8651 1.01217  -2
   0   6   2 52.8651 1.01217   1
   1   6   2 3020.98 38.9004   1
  -2   6   3 1733.08 25.6996  -2
   2   6   2 1733.08 25.6996   1
   3   6   2 865.735 13.2625   1
  -4   6   4 122.200 2.63879  -2
   4   6   2 122.200 2.63879   1
   5   6   2 413.060 6.84425   1
  -6   6   5 901.990 15.4996  -2
   6   6   2 901.990 15.4996   1
  -7   6   6 154.860 7.98171  -2
   7   6   2 154.860 7.98171   1
  -8   6   6 104.292 3.28341  -2
   8   6   2 104.292 3.28341   1
  -9   6   7 138.219 4.93638  -2
   9   6   2 138.219 4.93638   1
 -10   6   7 144.473 9.70922  -2
  10   6   2 144.473 9.70922   1
 -10   7   3 100.166 5.22628  -2
 -10   7   2 100.166 5.22628   1
  -9   7   3 5.88096 2.97927  -2
  -9   7   2 5.88096 2.97927   1
  -8   7   2 207.122 5.26770  -2
  -8   7   2 207.122 5.26770   1
  -7   7   2 36.6302 1.70569   1
  -6   7   1 433.490 8.02825  -2
  -6   7   2 433.490 8.02825   1
  -5   7   2 80.6835 1.72028   1
   4   7   0 761.198 11.7826  -2
  -4   7   2 761.198 11.7826   1
  -3   7   2 346.356 5.59609   1
   2   7   1 1459.66 24.1528  -2
  -2   7   2 1459.66 24.1528   1
  -1   7   2 591.882 8.40333   1
   0   7   2 795.273 12.1170  -2
   0   7   2 795.273 12.1170   1
   1   7   2 1838.78 25.3088   1
  -2   7   3 1077.90 16.2121  -2
   2   7   2 1077.90 16.2121   1
   3   7   2 291.450 4.87391   1
  -4   7   4 373.611 6.73058  -2
   4   7   2 373.611 6.73058   1
   5   7   2 772.931 12.1730   1
  -6   7   5 352.635 6.73567  -2
   6   7   2 352.635 6.73567   1
  -7   7   6 127.943 5.09884  -2
   7   7   2 127.943 5.09884   1
  -8   7   6 28.3599 1.88504  -2
   8   7   2 28.3599 1.88504   1
  -9   7   7 150.549 9.42970  -2
   9   7   2 150.549 9.42970   1
 -10   8   3 25.8931 3.25420  -2
 -10   8   2 25.8931 3.25420   1
  -9   8   3 124.716 8.20097  -2
  -9   8   2 124.716 8.20097   1
  -8   8   2 1.71716 1.50050  -2
  -8   8   2 1.71716 1.50050   1
  -7   8   2 212.052 5.10340   1
  -6   8   1 193.407 4.72879  -2
  -6   8   2 193.407 4.72879   1
  -5   8   2 634.479 11.1781   1
   4   8   0 96.2062 2.05285  -2
  -4   8   2 96.2062 2.05285   1
  -3   8   2 393.865 6.34974   1
   2   8   1 333.270 5.97948  -2
  -2   8   2 333.270 5.97948   1
  -1   8   2 655.876 9.33729   1
   0   8   2 144.869 2.85361  -2
   0   8   2 144.869 2.85361   1
   1   8   2 95.8168 1.76839   1
  -2   8   3 573.638 9.83351  -2
   2   8   2 573.638 9.83351   1
   3   8   2 410.303 6.68642   1
  -4   8   4 135.914 2.91537  -2
   4   8   2 135.914 2.91537   1
   5   8   2 240.381 4.83503   1
  -6   8   5 128.303 3.13603  -2
   6   8   2 128.303 3.13603   1
  -7   8   6 90.8731 4.18963  -2
   7   8   2 90.8731 4.18963   1
  -8   8   6 51.1134 2.26790  -2
   8   8   2 51.1134 2.26790   1
  -9   8   7 61.9428 5.96894  -2
   9   8   2 61.9428 5.96894   1
  -9   9   3 8.38747 3.57299  -2
  -9   9   2 8.38747 3.57299   1
  -8   9   2 257.729 6.32982  -2
  -8   9   2 257.729 6.32982   1
  -7   9   2 11.8226 1.15536   1
  -6   9   1 468.494 11.4319  -2
  -6   9   2 468.494 11.4319   1
  -5   9   2 2.36971 0.74213   1
   4   9   0 436.885 7.87227  -2
  -4   9   2 436.885 7.87227   1
  -3   9   2 11.8208 0.70235   1
   2   9   1 821.318 13.9503  -2
  -2   9   2 821.318 13.9503   1
  -1   9   2 51.1158 1.17550   1
   0   9   2 1027.25 17.0881  -2
   0   9   2 1027.25 17.0881   1
   1   9   2 114.844 2.08363   1
  -2   9   3 853.703 16.2514  -2
   2   9   2 853.703 16.2514   1
   3   9   2 4.96924 0.51455   1
  -4   9   4 204.782 4.12755  -2
   4   9   2 204.782 4.12755   1
   5   9   2 222.473 4.59365   1
  -6   9   5 96.1380 2.92800  -2
   6   9   2 96.1380 2.92800   1
  -7   9   6 79.5506 3.89189  -2
   7   9   2 79.5506 3.89189   1
  -8   9   6 45.5146 2.69953  -2
   8   9   2 45.5146 2.69953   1
  -9   9   7 86.6943 7.06812  -2
   9   9   2 86.6943 7.06812   1
  -9  10   3 124.319 8.57780  -2
  -9  10   2 124.319 8.57780   1
  -8  10   2 5.91975 2.03559  -2
  -8  10   2 5.91975 2.03559   1
  -7  10   2 70.4026 2.93295   1
  -6  10   1 13.4887 1.69712  -2
  -6  10   2 13.4887 1.69712   1
  -5  10   2 458.584 11.0935   1
   4  10   0 102.878 3.40576  -2
  -4  10   2 102.878 3.40576   1
  -3  10   2 501.996 8.85091   1
   2  10   1 44.4182 1.13010  -2
  -2  10   2 44.4182 1.13010   1
  -1  10   2 1002.35 14.1497   1
   0  10   2 56.2721 1.38808  -2
   0  10   2 56.2721 1.38808   1
   1  10   2 261.076 4.47481   1
  -2  10   3 137.372 3.01038  -2
   2  10   2 137.372 3.01038   1
   3  10   2 428.971 8.82106   1
  -4  10   4 176.269 3.75868  -2
   4  10   2 176.269 3.75868   1
   5  10   2 145.453 3.83739   1
  -6  10   5 62.7157 2.35758  -2
   6  10   2 62.7157 2.35758   1
   7  10   2 70.2718 3.02489   1
  -8  10   6 124.977 5.62846  -2
   8  10   2 124.977 5.62846   1
   9  10   2 9.52805 2.16225   1
  -9  11   3 18.9329 3.87980  -2
  -9  11   2 18.9329 3.87980   1
  -8  11   2 98.8391 4.87288  -2
  -8  11   2 98.8391 4.87288   1
  -7  11   2 4.96234 1.52251   1
  -6  11   1 228.368 6.50883  -2
  -6  11   2 228.368 6.50883   1
  -5  11   2 68.4680 2.75667   1
   4  11   0 206.199 5.70059  -2
  -4  11   2 206.199 5.70059   1
  -3  11   2 64.2662 2.11131   1
   2  11   1 240.546 5.27599  -2
  -2  11   2 240.546 5.27599   1
  -1  11   2 187.798 4.38840   1
   0  11   2 344.612 6.25694  -2
   0  11   2 344.612 6.25694   1
   1  11   2 214.325 4.88061   1
  -2  11   3 239.907 5.30990  -2
   2  11   2 239.907 5.30990   1
   3  11   2 277.763 6.17175   1
  -4  11   4 319.823 8.09939  -2
   4  11   2 319.823 8.09939   1
   5  11   2 183.515 4.62305   1
  -6  11   5 99.0093 3.11468  -2
   6  11   2 99.0093 3.11468   1
   7  11   2 78.1049 4.22541   1
  -8  11   6 88.6888 4.81813  -2
   8  11   2 88.6888 4.81813   1
  -8  12   2 46.2908 3.47948  -2
  -8  12   2 46.2908 3.47948   1
  -7  12   2 130.352 5.63327   1
  -6  12   1 17.2839 2.06846  -2
  -6  12   2 17.2839 2.06846   1
  -5  12   2 285.554 7.63293   1
   4  12   0 462.949 11.3127  -2
  -4  12   2 462.949 11.3127   1
  -3  12   2 306.198 7.87472   1
   2  12   1 163.294 3.97362  -2
  -2  12   2 163.294 3.97362   1
  -1  12   2 423.961 8.76803   1
   0  12   2 1013.99 19.3253  -2
   0  12   2 1013.99 19.3253   1
   1  12   2 456.846 9.38663   1
  -2  12   3 116.661 4.51042  -2
   2  12   2 116.661 4.51042   1
   3  12   2 338.520 8.66085   1
  -4  12   4 383.339 9.57996  -2
   4  12   2 383.339 9.57996   1
   5  12   2 113.837 4.99535   1
  -6  12   5 63.6440 2.90049  -2
   6  12   2 63.6440 2.90049   1
   7  12   2 93.5911 4.82211   1
  -8  12   6 119.216 5.73099  -2
   8  12   2 119.216 5.73099   1
  -8  13   2 94.9984 5.00526  -2
  -8  13   2 94.9984 5.00526   1
  -7  13   2 29.8239 2.64159   1
  -6  13   1 108.421 4.89000  -2
  -6  13   2 108.421 4.89000   1
  -5  13   2 121.889 5.23315   1
   4  13   0 366.331 11.4163  -2
  -4  13   2 366.331 11.4163   1
  -3  13   2 124.504 4.07559   1
   2  13   1 408.510 12.2593  -2
  -2  13   2 408.510 12.2593   1
  -1  13   2 209.198 5.85990   1
   0  13   2 471.820 13.7961  -2
   0  13   2 471.820 13.7961   1
   1  13   2 104.123 3.58141   1
  -2  13   3 167.584 5.97542  -2
   2  13   2 167.584 5.97542   1
   3  13   2 278.345 7.50242   1
  -4  13   4 243.161 8.19852  -2
   4  13   2 243.161 8.19852   1
   5  13   2 70.8962 3.88596   1
  -6  13   5 57.1425 3.44519  -2
   6  13   2 57.1425 3.44519   1
   7  13   2 100.099 5.06496   1
  -7  14   2 152.757 6.53084   1
  -6  14   1 6.63789 1.76229  -2
  -6  14   2 6.63789 1.76229   1
  -5  14   2 138.748 5.78033   1
   4  14   0 88.1215 4.07606  -2
  -4  14   2 88.1215 4.07606   1
  -3  14   2 194.854 7.14851   1
   2  14   1 7.19222 1.34558  -2
  -2  14   2 7.19222 1.34558   1
  -1  14   2 155.259 5.94838   1
   0  14   2 123.105 4.75809  -2
   0  14   2 123.105 4.75809   1
   1  14   2 317.972 10.2900   1
  -2  14   3 19.2035 1.83452  -2
   2  14   2 19.2035 1.83452   1
   3  14   2 148.959 6.00278   1
  -4  14   4 113.868 4.79037  -2
   4  14   2 113.868 4.79037   1
   5  14   2 92.8900 4.67348   1
  -6  14   5 31.5342 2.84278  -2
   6  14   2 31.5342 2.84278   1
   7  14   2 42.1833 3.47666   1
  -7  15   2 1.54350 1.54343   1
  -6  15   1 54.1798 3.54532  -2
  -6  15   2 54.1798 3.54532   1
  -5  15   2 2.32839 1.41516   1
   4  15   0 138.202 5.62998  -2
  -4  15   2 138.202 5.62998   1
  -3  15   2 2.84399 1.37111   1
   2  15   1 79.6261 3.75031  -2
  -2  15   2 79.6261 3.75031   1
  -1  15   2 13.1686 1.83931   1
   0  15   2 96.6477 4.14432  -2
   0  15   2 96.6477 4.14432   1
   1  15   2 5.78306 1.47229   1
  -2  15   3 37.3394 2.53059  -2
   2  15   2 37.3394 2.53059   1
   3  15   2 56.2723 3.44292   1
  -4  15   4 68.4138 3.65853  -2
   4  15   2 68.4138 3.65853   1
   5  15   2 13.4271 2.12554   1
  -6  15   5 25.4047 2.76563  -2
   6  15   2 25.4047 2.76563   1
  -6  16   1 1.88829 1.79253  -2
  -6  16   2 1.88829 1.79253   1
  -5  16   2 49.8691 3.45483   1
   4  16   0 36.3936 2.69790  -2
  -4  16   2 36.3936 2.69790   1
  -3  16   2 177.302 7.00630   1
   2  16   1 15.1797 1.85035  -2
  -2  16   2 15.1797 1.85035   1
  -1  16   2 101.682 4.72314   1
   0  16   2 13.2337 1.77041  -2
   0  16   2 13.2337 1.77041   1
   1  16   2 125.222 5.42177   1
  -2  16   3 20.8456 2.05043  -2
   2  16   2 20.8456 2.05043   1
   3  16   2 22.8620 2.38775   1
  -4  16   4 33.8869 2.76338  -2
   4  16   2 33.8869 2.76338   1
   5  16   2 30.9531 2.98985   1
  -5  17   2 10.3936 2.18961   1
   4  17   0 98.2332 4.73082  -2
  -4  17   2 98.2332 4.73082   1
  -3  17   2 46.0868 3.42749   1
   2  17   1 84.3855 4.15555  -2
  -2  17   2 84.3855 4.15555   1
  -1  17   2 87.1194 4.49197   1
   0  17   2 146.874 5.88157  -2
   0  17   2 146.874 5.88157   1
   1  17   2 95.9973 4.76171   1
  -2  17   3 105.100 4.75416  -2
   2  17   2 105.100 4.75416   1
   3  17   2 89.1123 4.79126   1
  -4  17   4 81.7154 4.38148  -2
   4  17   2 81.7154 4.38148   1
   4  18   0 48.2788 3.30949  -2
  -4  18   2 48.2788 3.30949   1
  -3  18   2 162.946 6.97770   1
   2  18   1 62.3438 3.59206  -2
  -2  18   2 62.3438 3.59206   1
  -1  18   2 96.1936 4.90290   1
   0  18   2 72.2200 3.88078  -2
   0  18   2 72.2200 3.88078   1
   1  18   2 90.8508 4.79626   1
  -2  18   3 95.8814 4.60016  -2
   2  18   2 95.8814 4.60016   1
   3  18   2 58.4941 3.93493   1
  -1  19   2 39.6049 3.30526   1
   0  19   2 68.7721 3.89425  -2
   0  19   2 68.7721 3.89425   1
   1  19   2 45.9209 3.52775   1
 -11   0   3 0.16728 3.45289   1
  -9   0   3 -0.9228 1.33250   1
  -8   0   3 -1.9539 2.20835   1
  -7   0   3 -1.2461 0.73840   1
  -5   0   3 0.22296 0.41665   1
  -4   0   3 -0.3703 0.59319   1
  -3   0   3 1.25105 0.21778   1
  -1   0   3 1.01334 0.17117   1
   0   0   3 0.16649 0.18535   1
   1   0   3 1.00568 0.16576   1
   3   0   3 1.28267 0.30434   1
   4   0   3 -0.4103 0.55341   1
   5   0   3 1.19749 0.40893   1
   7   0   3 -0.2252 0.59647   1
   8   0   3 -1.8748 2.14099   1
 -11   1   3 -1.2784 4.38002  -2
 -11   1   3 -1.2784 4.38002   1
 -10   1   2 9.68577 3.41902  -2
 -10   1   3 9.68577 3.41902   1
  -9   1   2 0.57047 2.01847  -2
  -9   1   3 0.57047 2.01847   1
  -8   1   1 0.23947 1.53170  -2
  -8   1   3 0.23947 1.53170   1
  -7   1   1 109.151 4.41178  -2
  -7   1   3 109.151 4.41178   1
   6   1   0 34.7869 1.18653  -2
  -6   1   3 34.7869 1.18653   1
  -5   1   3 76.3524 1.43806   1
   4   1   1 94.5844 1.59785  -2
  -4   1   3 94.5844 1.59785   1
  -3   1   3 213.477 2.97451   1
   2   1   2 405.516 5.18939  -2
  -2   1   3 405.516 5.18939   1
  -1   1   3 98.2948 1.57305   1
   0   1   3 1.58577 0.24492  -2
   0   1   3 1.58577 0.24492   1
   1   1   3 275.360 2.95440   1
  -2   1   4 394.454 4.58955  -2
   2   1   3 394.454 4.58955   1
   3   1   3 1.00999 0.22162   1
  -4   1   5 29.9411 0.79995  -2
   4   1   3 29.9411 0.79995   1
   5   1   3 11.6358 0.55619   1
  -6   1   6 90.3964 1.88257  -2
   6   1   3 90.3964 1.88257   1
   7   1   3 19.6635 0.96691   1
  -8   1   7 -0.2468 1.23639  -2
   8   1   3 -0.2468 1.23639   1
  -9   1   8 0.83620 1.53103  -2
   9   1   3 0.83620 1.53103   1
 -10   1   8 13.0839 2.53796  -2
  10   1   3 13.0839 2.53796   1
 -11   2   3 -0.2088 3.40132  -2
 -11   2   3 -0.2088 3.40132   1
 -10   2   2 42.6518 3.83602  -2
 -10   2   3 42.6518 3.83602   1
  -9   2   2 26.9735 3.11792  -2
  -9   2   3 26.9735 3.11792   1
  -8   2   1 17.1076 1.62990  -2
  -8   2   3 17.1076 1.62990   1
  -7   2   1 3.88386 1.91270  -2
  -7   2   3 3.88386 1.91270   1
   6   2   0 248.834 4.06040  -2
  -6   2   3 248.834 4.06040   1
  -5   2   3 51.3441 1.11689   1
   4   2   1 28.2009 0.64811  -2
  -4   2   3 28.2009 0.64811   1
  -3   2   3 11.7922 0.37941   1
   2   2   2 1788.82 22.4603  -2
  -2   2   3 1788.82 22.4603   1
  -1   2   3 24.1379 1.04665   1
   0   2   3 251.161 4.85281  -2
   0   2   3 251.161 4.85281   1
   1   2   3 701.175 7.92697   1
  -2   2   4 816.700 9.74020  -2
   2   2   3 816.700 9.74020   1
   3   2   3 202.188 3.05491   1
  -4   2   5 182.467 3.12707  -2
   4   2   3 182.467 3.12707   1
   5   2   3 15.7326 0.63221   1
  -6   2   6 297.291 4.95196  -2
   6   2   3 297.291 4.95196   1
   7   2   3 6.03118 0.66368   1
  -8   2   7 5.46000 1.31453  -2
   8   2   3 5.46000 1.31453   1
  -9   2   8 13.9720 1.75265  -2
   9   2   3 13.9720 1.75265   1
 -10   2   8 16.9892 2.62134  -2
  10   2   3 16.9892 2.62134   1
 -11   3   3 -4.6272 3.10326  -2
 -11   3   3 -4.6272 3.10326   1
 -10   3   2 9.42292 3.54139  -2
 -10   3   3 9.42292 3.54139   1
  -9   3   2 22.0841 3.54488  -2
  -9   3   3 22.0841 3.54488   1
  -8   3   1 11.5881 1.83548  -2
  -8   3   3 11.5881 1.83548   1
  -7   3   3 1.96095 0.71443   1
   6   3   0 25.6637 1.08217  -2
  -6   3   3 25.6637 1.08217   1
  -5   3   3 156.137 2.32877   1
   4   3   1 86.7014 1.51686  -2
  -4   3   3 86.7014 1.51686   1
  -3   3   3 9.52411 0.40509   1
   2   3   2 118.426 1.71207  -2
  -2   3   3 118.426 1.71207   1
  -1   3   3 574.537 9.48979   1
   0   3   3 69.5230 1.86698  -2
   0   3   3 69.5230 1.86698   1
   1   3   3 33.9571 0.57133   1
  -2   3   4 557.122 7.78598  -2
   2   3   3 557.122 7.78598   1
   3   3   3 38.8244 0.93508   1
  -4   3   5 16.9905 0.78781  -2
   4   3   3 16.9905 0.78781   1
   5   3   3 108.129 2.02245   1
  -6   3   6 203.923 3.70439  -2
   6   3   3 203.923 3.70439   1
   7   3   3 39.3042 1.36841   1
  -8   3   7 2.04394 1.07647  -2
   8   3   3 2.04394 1.07647   1
  -9   3   8 25.8605 4.32492  -2
   9   3   3 25.8605 4.32492   1
 -10   3   8 16.9251 2.74306  -2
  10   3   3 16.9251 2.74306   1
 -10   4   2 -2.6736 3.02155  -2
 -10   4   3 -2.6736 3.02155   1
  -9   4   2 24.5549 3.03578  -2
  -9   4   3 24.5549 3.03578   1
  -8   4   1 170.204 5.26453  -2
  -8   4   3 170.204 5.26453   1
  -7   4   1 5.43436 2.27425  -2
  -7   4   3 5.43436 2.27425   1
   6   4   0 253.261 4.14653  -2
  -6   4   3 253.261 4.14653   1
  -5   4   3 29.0021 0.90334   1
   4   4   1 839.172 11.0179  -2
  -4   4   3 839.172 11.0179   1
  -3   4   3 85.7105 1.49799   1
   2   4   2 239.463 3.27746  -2
  -2   4   3 239.463 3.27746   1
  -1   4   3 3.82855 0.31557   1
   0   4   3 792.702 11.8667  -2
   0   4   3 792.702 11.8667   1
   1   4   3 23.7124 0.43351   1
  -2   4   4 232.550 3.76353  -2
   2   4   3 232.550 3.76353   1
   3   4   3 107.258 2.04570   1
  -4   4   5 304.341 5.53315  -2
   4   4   3 304.341 5.53315   1
   5   4   3 7.23948 0.60583   1
  -6   4   6 159.165 3.02332  -2
   6   4   3 159.165 3.02332   1
  -7   4   7 29.3568 2.66324  -2
   7   4   3 29.3568 2.66324   1
  -8   4   7 20.6116 1.51587  -2
   8   4   3 20.6116 1.51587   1
  -9   4   8 17.7987 2.59305  -2
   9   4   3 17.7987 2.59305   1
 -10   4   8 11.8333 2.66952  -2
  10   4   3 11.8333 2.66952   1
 -10   5   2 18.0105 3.24237  -2
 -10   5   3 18.0105 3.24237   1
  -9   5   2 4.37427 2.80036  -2
  -9   5   3 4.37427 2.80036   1
  -8   5   1 -1.6903 1.57648  -2
  -8   5   3 -1.6903 1.57648   1
  -7   5   3 55.1073 2.02053   1
   6   5   0 31.5779 1.28964  -2
  -6   5   3 31.5779 1.28964   1
  -5   5   3 171.323 2.89158   1
   4   5   1 29.8122 0.98587  -2
  -4   5   3 29.8122 0.98587   1
  -3   5   3 3.22044 0.35729   1
   2   5   2 315.618 4.28500  -2
  -2   5   3 315.618 4.28500   1
  -1   5   3 667.821 10.1283   1
   0   5   3 55.4079 1.42000  -2
   0   5   3 55.4079 1.42000   1
   1   5   3 13.3365 0.34931   1
  -2   5   4 596.862 9.18159  -2
   2   5   3 596.862 9.18159   1
   3   5   3 346.438 5.61098   1
  -4   5   5 60.8844 1.63093  -2
   4   5   3 60.8844 1.63093   1
   5   5   3 25.0439 1.01054   1
  -6   5   6 9.42558 1.12302  -2
   6   5   3 9.42558 1.12302   1
  -7   5   7 23.4687 2.62198  -2
   7   5   3 23.4687 2.62198   1
  -8   5   7 15.7687 1.43960  -2
   8   5   3 15.7687 1.43960   1
  -9   5   8 12.1429 3.17960  -2
   9   5   3 12.1429 3.17960   1
 -10   6   2 7.70084 2.28505  -2
 -10   6   3 7.70084 2.28505   1
  -9   6   2 24.3240 3.50608  -2
  -9   6   3 24.3240 3.50608   1
  -8   6   1 24.1921 2.13633  -2
  -8   6   3 24.1921 2.13633   1
  -7   6   3 4.55388 0.87834   1
   6   6   0 225.727 5.29558  -2
  -6   6   3 225.727 5.29558   1
  -5   6   3 16.7798 0.77521   1
   4   6   1 263.944 4.89114  -2
  -4   6   3 263.944 4.89114   1
  -3   6   3 72.4414 1.63740   1
   2   6   2 318.693 4.65642  -2
  -2   6   3 318.693 4.65642   1
  -1   6   3 1.10872 0.18976   1
   0   6   3 175.536 2.64698  -2
   0   6   3 175.536 2.64698   1
   1   6   3 26.4724 0.59898   1
  -2   6   4 48.7218 1.28371  -2
   2   6   3 48.7218 1.28371   1
   3   6   3 0.53587 0.34340   1
  -4   6   5 9.49280 0.77565  -2
   4   6   3 9.49280 0.77565   1
   5   6   3 63.7447 1.67596   1
  -6   6   6 49.5533 1.75721  -2
   6   6   3 49.5533 1.75721   1
  -7   6   7 12.9259 3.22669  -2
   7   6   3 12.9259 3.22669   1
  -8   6   7 4.69736 1.32242  -2
   8   6   3 4.69736 1.32242   1
  -9   6   8 16.4574 3.45450  -2
   9   6   3 16.4574 3.45450   1
 -10   7   2 16.1831 2.78168  -2
 -10   7   3 16.1831 2.78168   1
  -9   7   2 4.06704 2.62472  -2
  -9   7   3 4.06704 2.62472   1
  -8   7   1 5.71471 1.61740  -2
  -8   7   3 5.71471 1.61740   1
  -7   7   3 -0.3739 0.66237   1
   6   7   0 7.55323 1.28675  -2
  -6   7   3 7.55323 1.28675   1
  -5   7   3 62.2484 1.55926   1
   4   7   1 0.29217 0.51721  -2
  -4   7   3 0.29217 0.51721   1
  -3   7   3 33.8685 0.91949   1
   2   7   2 183.582 3.09100  -2
  -2   7   3 183.582 3.09100   1
  -1   7   3 55.7528 1.02820   1
   0   7   3 27.4261 0.77054  -2
   0   7   3 27.4261 0.77054   1
   1   7   3 93.8077 1.54707   1
  -2   7   4 404.347 7.82666  -2
   2   7   3 404.347 7.82666   1
   3   7   3 5.38985 0.51406   1
  -4   7   5 24.1739 1.01273  -2
   4   7   3 24.1739 1.01273   1
   5   7   3 7.36082 0.84158   1
  -6   7   6 3.08089 0.95704  -2
   6   7   3 3.08089 0.95704   1
  -7   7   7 6.63359 3.10146  -2
   7   7   3 6.63359 3.10146   1
  -8   7   7 17.9205 1.68417  -2
   8   7   3 17.9205 1.68417   1
  -9   7   8 26.8334 3.75448  -2
   9   7   3 26.8334 3.75448   1
 -10   8   2 6.61320 2.51258  -2
 -10   8   3 6.61320 2.51258   1
  -9   8   2 12.4038 3.04611  -2
  -9   8   3 12.4038 3.04611   1
  -8   8   1 6.23760 1.84437  -2
  -8   8   3 6.23760 1.84437   1
  -7   8   3 16.7849 1.32312   1
   6   8   0 176.131 5.23624  -2
  -6   8   3 176.131 5.23624   1
  -5   8   3 13.4140 1.18664   1
   4   8   1 163.681 3.36684  -2
  -4   8   3 163.681 3.36684   1
  -3   8   3 18.2895 0.73011   1
   2   8   2 87.9232 1.86478  -2
  -2   8   3 87.9232 1.86478   1
  -1   8   3 271.875 3.85446   1
   0   8   3 140.892 2.53313  -2
   0   8   3 140.892 2.53313   1
   1   8   3 35.4989 0.96932   1
  -2   8   4 24.9756 0.84789  -2
   2   8   3 24.9756 0.84789   1
   3   8   3 179.860 3.29570   1
  -4   8   5 291.450 5.51058  -2
   4   8   3 291.450 5.51058   1
   5   8   3 31.5416 1.40463   1
  -6   8   6 18.5087 1.21277  -2
   6   8   3 18.5087 1.21277   1
   7   8   3 54.2761 2.24203   1
  -8   8   7 21.7259 1.84087  -2
   8   8   3 21.7259 1.84087   1
   9   8   3 2.84790 1.71674   1
  -9   9   2 -0.3343 2.56152  -2
  -9   9   3 -0.3343 2.56152   1
  -8   9   1 14.8492 2.11194  -2
  -8   9   3 14.8492 2.11194   1
  -7   9   3 21.2936 1.63236   1
   6   9   0 14.6395 1.68595  -2
  -6   9   3 14.6395 1.68595   1
  -5   9   3 0.89310 0.69293   1
   4   9   1 59.6623 2.34700  -2
  -4   9   3 59.6623 2.34700   1
  -3   9   3 171.595 3.42022   1
   2   9   2 127.164 2.37035  -2
  -2   9   3 127.164 2.37035   1
  -1   9   3 70.7758 1.41029   1
   0   9   3 134.570 2.73278  -2
   0   9   3 134.570 2.73278   1
   1   9   3 7.14604 1.14270   1
  -2   9   4 172.590 3.77973  -2
   2   9   3 172.590 3.77973   1
   3   9   3 41.5408 1.42615   1
  -4   9   5 68.3634 1.96526  -2
   4   9   3 68.3634 1.96526   1
   5   9   3 21.5448 1.24442   1
  -6   9   6 3.20205 1.11165  -2
   6   9   3 3.20205 1.11165   1
  -7   9   7 4.75745 3.45081  -2
   7   9   3 4.75745 3.45081   1
  -8   9   7 -2.3853 1.82824  -2
   8   9   3 -2.3853 1.82824   1
  -9   9   8 5.07868 3.30346  -2
   9   9   3 5.07868 3.30346   1
  -9  10   2 16.6978 3.28409  -2
  -9  10   3 16.6978 3.28409   1
  -8  10   1 3.14142 1.71977  -2
  -8  10   3 3.14142 1.71977   1
  -7  10   3 2.44748 0.96806   1
   6  10   0 226.369 6.41556  -2
  -6  10   3 226.369 6.41556   1
  -5  10   3 1.26239 0.78590   1
   4  10   1 4.21486 1.06237  -2
  -4  10   3 4.21486 1.06237   1
  -3  10   3 12.9065 1.02730   1
   2  10   2 425.109 6.81597  -2
  -2  10   3 425.109 6.81597   1
  -1  10   3 14.6004 0.77931   1
   0  10   3 16.9655 0.81082  -2
   0  10   3 16.9655 0.81082   1
   1  10   3 2.32172 0.51440   1
  -2  10   4 315.026 6.63453  -2
   2  10   3 315.026 6.63453   1
   3  10   3 6.44982 0.78191   1
  -4  10   5 7.33405 0.99064  -2
   4  10   3 7.33405 0.99064   1
   5  10   3 36.3152 1.55531   1
  -6  10   6 88.0023 2.77099  -2
   6  10   3 88.0023 2.77099   1
  -7  10   7 0.92915 2.10844  -2
   7  10   3 0.92915 2.10844   1
  -8  10   7 7.37543 2.23923  -2
   8  10   3 7.37543 2.23923   1
  -9  11   2 13.8533 3.88137  -2
  -9  11   3 13.8533 3.88137   1
  -8  11   1 -0.2262 1.92120  -2
  -8  11   3 -0.2262 1.92120   1
  -7  11   3 34.7660 2.09396   1
   6  11   0 23.6294 2.02519  -2
  -6  11   3 23.6294 2.02519   1
  -5  11   3 31.0381 1.82982   1
   4  11   1 15.4818 1.49585  -2
  -4  11   3 15.4818 1.49585   1
  -3  11   3 177.737 4.27445   1
   2  11   2 55.3831 1.90835  -2
  -2  11   3 55.3831 1.90835   1
  -1  11   3 93.2822 2.67272   1
   0  11   3 3.44753 0.82920  -2
   0  11   3 3.44753 0.82920   1
   1  11   3 433.225 8.91294   1
  -2  11   4 173.588 4.14051  -2
   2  11   3 173.588 4.14051   1
   3  11   3 0.37663 0.67704   1
  -4  11   5 4.94535 0.97043  -2
   4  11   3 4.94535 0.97043   1
   5  11   3 34.3272 1.75338   1
  -6  11   6 0.95012 1.07636  -2
   6  11   3 0.95012 1.07636   1
   7  11   3 3.03690 1.56487   1
  -8  11   7 -0.9791 2.00643  -2
   8  11   3 -0.9791 2.00643   1
  -8  12   1 -0.0732 2.01745  -2
  -8  12   3 -0.0732 2.01745   1
  -7  12   3 13.3137 1.85059   1
   6  12   0 45.5993 2.55435  -2
  -6  12   3 45.5993 2.55435   1
  -5  12   3 1.91478 0.92430   1
   4  12   1 5.72815 1.27676  -2
  -4  12   3 5.72815 1.27676   1
  -3  12   3 1.73344 0.72935   1
   2  12   2 29.8748 1.52066  -2
  -2  12   3 29.8748 1.52066   1
  -1  12   3 24.3016 1.42238   1
   0  12   3 75.7378 2.35144  -2
   0  12   3 75.7378 2.35144   1
   1  12   3 19.3681 1.31141   1
  -2  12   4 11.0616 1.16883  -2
   2  12   3 11.0616 1.16883   1
   3  12   3 2.41154 0.97307   1
  -4  12   5 14.8190 1.50626  -2
   4  12   3 14.8190 1.50626   1
   5  12   3 3.74643 0.93261   1
  -6  12   6 24.0911 2.29328  -2
   6  12   3 24.0911 2.29328   1
   7  12   3 0.89527 1.37649   1
  -8  13   1 -0.1654 1.92162  -2
  -8  13   3 -0.1654 1.92162   1
  -7  13   3 1.32689 1.34305   1
   6  13   0 0.42927 1.37305  -2
  -6  13   3 0.42927 1.37305   1
  -5  13   3 2.31238 0.98716   1
   4  13   1 20.5279 1.72587  -2
  -4  13   3 20.5279 1.72587   1
  -3  13   3 6.37614 1.15931   1
   2  13   2 74.2380 2.85554  -2
  -2  13   3 74.2380 2.85554   1
  -1  13   3 0.39907 0.82162   1
   0  13   3 87.0978 3.01824  -2
   0  13   3 87.0978 3.01824   1
   1  13   3 0.08463 0.79700   1
  -2  13   4 83.0956 3.05579  -2
   2  13   3 83.0956 3.05579   1
   3  13   3 28.5048 1.93535   1
  -4  13   5 35.3448 2.03132  -2
   4  13   3 35.3448 2.03132   1
   5  13   3 0.98355 1.28834   1
  -6  13   6 8.70205 1.86237  -2
   6  13   3 8.70205 1.86237   1
   7  13   3 18.8550 2.48730   1
  -7  14   3 7.99122 1.88743   1
   6  14   0 11.3421 1.88738  -2
  -6  14   3 11.3421 1.88738   1
  -5  14   3 2.38850 1.35310   1
   4  14   1 2.35458 1.38732  -2
  -4  14   3 2.35458 1.38732   1
  -3  14   3 66.5730 2.85815   1
   2  14   2 4.34546 1.13269  -2
  -2  14   3 4.34546 1.13269   1
  -1  14   3 21.6046 1.63169   1
   0  14   3 7.55858 1.20995  -2
   0  14   3 7.55858 1.20995   1
   1  14   3 60.9433 2.64947   1
  -2  14   4 14.9771 1.50353  -2
   2  14   3 14.9771 1.50353   1
   3  14   3 3.70980 1.37268   1
  -4  14   5 8.48944 1.63285  -2
   4  14   3 8.48944 1.63285   1
   5  14   3 31.6710 2.76142   1
  -6  14   6 34.9246 2.84312  -2
   6  14   3 34.9246 2.84312   1
  -7  15   3 2.70617 1.65882   1
   6  15   0 7.78918 1.91992  -2
  -6  15   3 7.78918 1.91992   1
  -5  15   3 12.7376 1.98776   1
   4  15   1 0.80907 1.12626  -2
  -4  15   3 0.80907 1.12626   1
  -3  15   3 -0.2079 1.06887   1
   2  15   2 8.55258 1.44440  -2
  -2  15   3 8.55258 1.44440   1
  -1  15   3 1.07241 1.16272   1
   0  15   3 1.67748 1.17672  -2
   0  15   3 1.67748 1.17672   1
   1  15   3 5.95138 1.53380   1
  -2  15   4 34.6159 2.43289  -2
   2  15   3 34.6159 2.43289   1
   3  15   3 7.17844 1.69440   1
  -4  15   5 4.05083 1.47121  -2
   4  15   3 4.05083 1.47121   1
   5  15   3 4.55791 1.66482   1
  -6  15   6 2.38241 1.82654  -2
   6  15   3 2.38241 1.82654   1
   6  16   0 10.3496 2.03946  -2
  -6  16   3 10.3496 2.03946   1
  -5  16   3 2.34736 1.52148   1
   4  16   1 29.9839 2.44359  -2
  -4  16   3 29.9839 2.44359   1
  -3  16   3 0.70313 1.28422   1
   2  16   2 15.8948 1.85171  -2
  -2  16   3 15.8948 1.85171   1
  -1  16   3 0.13329 1.12361   1
   0  16   3 68.1862 3.51620  -2
   0  16   3 68.1862 3.51620   1
   1  16   3 0.82646 1.25972   1
  -2  16   4 12.4380 1.79571  -2
   2  16   3 12.4380 1.79571   1
   3  16   3 0.46024 1.27537   1
  -4  16   5 3.60267 1.56905  -2
   4  16   3 3.60267 1.56905   1
   5  16   3 1.31573 1.51898   1
  -5  17   3 10.5872 2.11887   1
   4  17   1 2.93927 1.55243  -2
  -4  17   3 2.93927 1.55243   1
  -3  17   3 7.96762 1.94725   1
   2  17   2 20.1730 2.07583  -2
  -2  17   3 20.1730 2.07583   1
  -1  17   3 16.9315 2.20088   1
   0  17   3 2.45927 1.51233  -2
   0  17   3 2.45927 1.51233   1
   1  17   3 2.01444 1.39836   1
  -2  17   4 20.5282 2.16675  -2
   2  17   3 20.5282 2.16675   1
   3  17   3 16.9540 2.38052   1
  -4  17   5 5.45479 1.83058  -2
   4  17   3 5.45479 1.83058   1
  -3  18   3 -0.0485 1.42027   1
   2  18   2 20.9492 2.20743  -2
  -2  18   3 20.9492 2.20743   1
  -1  18   3 9.55081 2.05556   1
   0  18   3 4.07472 1.66142  -2
   0  18   3 4.07472 1.66142   1
   1  18   3 0.97953 1.49822   1
  -2  18   4 0.78166 1.49230  -2
   2  18   3 0.78166 1.49230   1
   3  18   3 9.17159 2.09216   1
 -11   0   2 82.1737 7.38381  -2
 -11   0   4 82.1737 7.38381   1
 -10   0   4 138.343 8.17448   1
  -9   0   4 376.450 16.4444   1
   8   0   0 165.810 6.36172  -2
  -8   0   4 165.810 6.36172   1
   7   0   0 713.514 28.3522  -2
  -7   0   4 713.514 28.3522   1
  -6   0   4 752.859 14.3091   1
  -5   0   4 2598.63 47.0042   1
   4   0   2 193.656 4.03976  -2
  -4   0   4 193.656 4.03976   1
  -3   0   4 5240.61 90.8986   1
  -2   0   4 1636.64 28.2470   1
  -1   0   4 8909.67 208.234   1
   0   0   4 627.868 12.6742  -2
   0   0   4 627.868 12.6742   1
   1   0   4 4309.87 67.0358   1
   2   0   4 583.026 9.33436   1
   3   0   4 3875.61 67.8116   1
  -4   0   6 664.612 12.0135  -2
   4   0   4 664.612 12.0135   1
   5   0   4 1359.95 23.9777   1
   6   0   4 31.7104 1.53354   1
  -7   0   8 1187.19 43.8454  -2
   7   0   4 1187.19 43.8454   1
  -8   0   8 59.5437 3.67099  -2
   8   0   4 59.5437 3.67099   1
   9   0   4 114.205 5.32280   1
  10   0   4 -5.1311 4.14048   1
 -11   1   2 74.5523 4.90615  -2
 -11   1   4 74.5523 4.90615   1
 -10   1   1 115.698 5.64986  -2
 -10   1   4 115.698 5.64986   1
  -9   1   4 45.2899 2.84593   1
   8   1   0 543.208 13.0617  -2
  -8   1   4 543.208 13.0617   1
   7   1   0 316.183 9.48795  -2
  -7   1   4 316.183 9.48795   1
   6   1   1 1095.98 14.4521  -2
  -6   1   4 1095.98 14.4521   1
  -5   1   4 2.59869 0.41807   1
   4   1   2 3289.11 38.8997  -2
  -4   1   4 3289.11 38.8997   1
  -3   1   4 186.179 2.42782   1
   2   1   3 2153.52 27.3652  -2
  -2   1   4 2153.52 27.3652   1
  -1   1   4 285.335 4.68142   1
   0   1   4 6129.76 96.6254  -2
   0   1   4 6129.76 96.6254   1
   1   1   4 106.144 1.26016   1
  -2   1   5 1852.23 21.4961  -2
   2   1   4 1852.23 21.4961   1
   3   1   4 256.248 3.50814   1
  -4   1   6 2382.66 29.1829  -2
   4   1   4 2382.66 29.1829   1
   5   1   4 145.627 2.33349   1
  -6   1   7 418.827 6.28519  -2
   6   1   4 418.827 6.28519   1
  -7   1   8 64.9098 3.75210  -2
   7   1   4 64.9098 3.75210   1
  -8   1   8 431.924 9.26504  -2
   8   1   4 431.924 9.26504   1
  -9   1   9 -2.5355 2.89017  -2
   9   1   4 -2.5355 2.89017   1
 -10   1   9 122.113 6.07116  -2
  10   1   4 122.113 6.07116   1
 -11   2   2 82.8548 5.17155  -2
 -11   2   4 82.8548 5.17155   1
 -10   2   1 157.616 6.80691  -2
 -10   2   4 157.616 6.80691   1
  -9   2   4 232.553 7.87999   1
   8   2   0 161.489 5.12478  -2
  -8   2   4 161.489 5.12478   1
   7   2   0 689.527 19.4344  -2
  -7   2   4 689.527 19.4344   1
   6   2   1 750.409 10.8317  -2
  -6   2   4 750.409 10.8317   1
  -5   2   4 1339.62 17.3817   1
   4   2   2 224.886 3.14714  -2
  -4   2   4 224.886 3.14714   1
  -3   2   4 1875.31 25.7291   1
   2   2   3 609.968 11.3380  -2
  -2   2   4 609.968 11.3380   1
  -1   2   4 4045.72 71.2849   1
   0   2   4 102.172 2.11957  -2
   0   2   4 102.172 2.11957   1
   1   2   4 3552.78 44.7676   1
  -2   2   5 199.889 2.74151  -2
   2   2   4 199.889 2.74151   1
   3   2   4 2851.94 38.1718   1
  -4   2   6 149.236 2.48476  -2
   4   2   4 149.236 2.48476   1
   5   2   4 798.677 10.2145   1
  -6   2   7 17.2494 1.01548  -2
   6   2   4 17.2494 1.01548   1
  -7   2   8 569.379 22.4979  -2
   7   2   4 569.379 22.4979   1
  -8   2   8 30.8284 1.95232  -2
   8   2   4 30.8284 1.95232   1
  -9   2   9 144.679 6.08118  -2
   9   2   4 144.679 6.08118   1
 -10   2   9 3.15411 2.04646  -2
  10   2   4 3.15411 2.04646   1
 -11   3   2 75.7128 5.01837  -2
 -11   3   4 75.7128 5.01837   1
 -10   3   1 114.820 5.75065  -2
 -10   3   4 114.820 5.75065   1
  -9   3   4 136.918 5.37748   1
   8   3   0 459.194 11.3695  -2
  -8   3   4 459.194 11.3695   1
   7   3   0 426.907 17.8007  -2
  -7   3   4 426.907 17.8007   1
   6   3   1 627.214 9.17769  -2
  -6   3   4 627.214 9.17769   1
  -5   3   4 632.529 7.39916   1
   4   3   2 2617.07 35.7021  -2
  -4   3   4 2617.07 35.7021   1
  -3   3   4 1530.03 19.7327   1
   2   3   3 3415.72 62.7597  -2
  -2   3   4 3415.72 62.7597   1
  -1   3   4 1031.97 27.3436   1
   0   3   4 3627.75 77.1117  -2
   0   3   4 3627.75 77.1117   1
   1   3   4 942.428 11.8857   1
  -2   3   5 1925.68 28.8241  -2
   2   3   4 1925.68 28.8241   1
   3   3   4 56.5872 1.22262   1
  -4   3   6 1337.10 22.1079  -2
   4   3   4 1337.10 22.1079   1
   5   3   4 6.39248 0.59694   1
  -6   3   7 853.712 12.0701  -2
   6   3   4 853.712 12.0701   1
  -7   3   8 83.9037 4.15690  -2
   7   3   4 83.9037 4.15690   1
  -8   3   8 294.457 6.81795  -2
   8   3   4 294.457 6.81795   1
  -9   3   9 6.49593 3.97757  -2
   9   3   4 6.49593 3.97757   1
 -10   4   1 98.2704 5.37829  -2
 -10   4   4 98.2704 5.37829   1
  -9   4   1 153.766 8.84366  -2
  -9   4   4 153.766 8.84366   1
   8   4   0 226.267 6.47335  -2
  -8   4   4 226.267 6.47335   1
   7   4   0 831.265 32.9980  -2
  -7   4   4 831.265 32.9980   1
   6   4   1 104.670 2.34225  -2
  -6   4   4 104.670 2.34225   1
  -5   4   4 1154.50 16.1614   1
   4   4   2 553.004 8.54279  -2
  -4   4   4 553.004 8.54279   1
  -3   4   4 1866.54 24.0303   1
   2   4   3 201.866 4.02724  -2
  -2   4   4 201.866 4.02724   1
  -1   4   4 1740.20 28.5261   1
   0   4   4 1272.50 23.6008  -2
   0   4   4 1272.50 23.6008   1
   1   4   4 1795.37 26.8298   1
  -2   4   5 5.39635 0.44078  -2
   2   4   4 5.39635 0.44078   1
   3   4   4 983.266 14.9444   1
  -4   4   6 385.983 6.25839  -2
   4   4   4 385.983 6.25839   1
   5   4   4 690.144 10.1331   1
  -6   4   7 10.2511 1.00242  -2
   6   4   4 10.2511 1.00242   1
  -7   4   8 199.324 6.86171  -2
   7   4   4 199.324 6.86171   1
  -8   4   8 14.7668 1.63526  -2
   8   4   4 14.7668 1.63526   1
   9   4   4 204.260 6.46489   1
 -10   5   1 156.388 6.76287  -2
 -10   5   4 156.388 6.76287   1
  -9   5   1 149.872 8.82517  -2
  -9   5   4 149.872 8.82517   1
   8   5   0 495.461 12.1816  -2
  -8   5   4 495.461 12.1816   1
   7   5   0 236.036 10.7571  -2
  -7   5   4 236.036 10.7571   1
   6   5   1 1042.68 19.9127  -2
  -6   5   4 1042.68 19.9127   1
  -5   5   4 471.443 8.31764   1
   4   5   2 1557.42 25.3282  -2
  -4   5   4 1557.42 25.3282   1
  -3   5   4 5.92140 0.41307   1
   2   5   3 3041.25 55.9924  -2
  -2   5   4 3041.25 55.9924   1
  -1   5   4 2.68790 0.31345   1
   0   5   4 3299.54 49.0455  -2
   0   5   4 3299.54 49.0455   1
   1   5   4 225.148 3.69622   1
  -2   5   5 4026.87 65.7436  -2
   2   5   4 4026.87 65.7436   1
   3   5   4 29.3906 1.07044   1
  -4   5   6 959.716 16.1239  -2
   4   5   4 959.716 16.1239   1
   5   5   4 73.2296 2.05666   1
  -6   5   7 798.232 13.8568  -2
   6   5   4 798.232 13.8568   1
  -7   5   8 5.02362 2.51890  -2
   7   5   4 5.02362 2.51890   1
  -8   5   8 167.280 4.55578  -2
   8   5   4 167.280 4.55578   1
   9   5   4 11.5111 2.17216   1
 -10   6   1 3.44500 3.10260  -2
 -10   6   4 3.44500 3.10260   1
  -9   6   1 111.787 7.44712  -2
  -9   6   4 111.787 7.44712   1
   8   6   0 139.902 4.70779  -2
  -8   6   4 139.902 4.70779   1
   7   6   0 451.593 19.3824  -2
  -7   6   4 451.593 19.3824   1
   6   6   1 65.5389 2.36526  -2
  -6   6   4 65.5389 2.36526   1
  -5   6   4 994.721 16.6551   1
   4   6   2 171.189 3.36539  -2
  -4   6   4 171.189 3.36539   1
  -3   6   4 3566.31 43.3805   1
   2   6   3 181.865 3.37763  -2
  -2   6   4 181.865 3.37763   1
  -1   6   4 2645.36 39.3750   1
   0   6   4 115.967 2.65866  -2
   0   6   4 115.967 2.65866   1
   1   6   4 3020.79 44.9167   1
  -2   6   5 312.098 4.98704  -2
   2   6   4 312.098 4.98704   1
   3   6   4 1340.84 20.2757   1
  -4   6   6 144.696 3.01166  -2
   4   6   4 144.696 3.01166   1
   5   6   4 1503.79 25.0868   1
  -6   6   7 123.475 3.06976  -2
   6   6   4 123.475 3.06976   1
   7   6   4 375.825 6.42612   1
  -8   6   8 14.7530 1.56921  -2
   8   6   4 14.7530 1.56921   1
  -9   6   9 270.791 13.8234  -2
   9   6   4 270.791 13.8234   1
 -10   7   1 96.0788 5.22435  -2
 -10   7   4 96.0788 5.22435   1
  -9   7   1 80.4333 6.39228  -2
  -9   7   4 80.4333 6.39228   1
   8   7   0 137.261 4.71749  -2
  -8   7   4 137.261 4.71749   1
   7   7   0 56.2670 4.11688  -2
  -7   7   4 56.2670 4.11688   1
   6   7   1 944.657 21.3521  -2
  -6   7   4 944.657 21.3521   1
  -5   7   4 179.456 4.90005   1
   4   7   2 660.841 11.2593  -2
  -4   7   4 660.841 11.2593   1
  -3   7   4 9.45177 0.50341   1
   2   7   3 2232.94 36.6722  -2
  -2   7   4 2232.94 36.6722   1
  -1   7   4 431.411 6.81340   1
   0   7   4 1641.16 30.3154  -2
   0   7   4 1641.16 30.3154   1
   1   7   4 15.5518 0.69507   1
  -2   7   5 2119.10 31.3839  -2
   2   7   4 2119.10 31.3839   1
   3   7   4 78.9785 1.98164   1
  -4   7   6 887.169 15.0540  -2
   4   7   4 887.169 15.0540   1
   5   7   4 21.0736 1.24444   1
  -6   7   7 739.752 13.0061  -2
   6   7   4 739.752 13.0061   1
   7   7   4 18.8781 1.36803   1
  -8   7   8 284.707 7.97341  -2
   8   7   4 284.707 7.97341   1
  -9   7   9 24.6468 4.45521  -2
   9   7   4 24.6468 4.45521   1
 -10   8   1 21.5292 3.39212  -2
 -10   8   4 21.5292 3.39212   1
  -9   8   1 187.735 10.4759  -2
  -9   8   4 187.735 10.4759   1
   8   8   0 379.714 9.92836  -2
  -8   8   4 379.714 9.92836   1
   7   8   0 311.342 14.4689  -2
  -7   8   4 311.342 14.4689   1
   6   8   1 229.007 6.33404  -2
  -6   8   4 229.007 6.33404   1
  -5   8   4 623.092 14.3996   1
   4   8   2 872.084 16.6068  -2
  -4   8   4 872.084 16.6068   1
  -3   8   4 1191.86 19.7119   1
   2   8   3 112.458 2.10009  -2
  -2   8   4 112.458 2.10009   1
  -1   8   4 1527.46 22.9835   1
   0   8   4 229.654 4.35368  -2
   0   8   4 229.654 4.35368   1
   1   8   4 2412.39 35.9893   1
  -2   8   5 38.3627 1.04984  -2
   2   8   4 38.3627 1.04984   1
   3   8   4 1115.06 16.9269   1
  -4   8   6 139.680 3.07993  -2
   4   8   4 139.680 3.07993   1
   5   8   4 659.342 11.6679   1
  -6   8   7 11.8249 1.26841  -2
   6   8   4 11.8249 1.26841   1
  -7   8   8 207.120 10.0495  -2
   7   8   4 207.120 10.0495   1
  -8   8   8 12.3651 1.75391  -2
   8   8   4 12.3651 1.75391   1
  -9   8   9 104.504 7.63352  -2
   9   8   4 104.504 7.63352   1
  -9   9   1 69.6101 5.72517  -2
  -9   9   4 69.6101 5.72517   1
   8   9   0 93.1735 3.88858  -2
  -8   9   4 93.1735 3.88858   1
   7   9   0 125.054 7.61918  -2
  -7   9   4 125.054 7.61918   1
   6   9   1 562.952 13.4718  -2
  -6   9   4 562.952 13.4718   1
  -5   9   4 190.997 5.30898   1
   4   9   2 594.861 13.8089  -2
  -4   9   4 594.861 13.8089   1
  -3   9   4 223.789 4.24234   1
   2   9   3 1218.66 20.1496  -2
  -2   9   4 1218.66 20.1496   1
  -1   9   4 596.676 10.2925   1
   0   9   4 399.341 8.03615  -2
   0   9   4 399.341 8.03615   1
   1   9   4 77.3559 1.85205   1
  -2   9   5 374.409 6.04682  -2
   2   9   4 374.409 6.04682   1
   3   9   4 116.709 2.73726   1
  -4   9   6 265.588 5.18293  -2
   4   9   4 265.588 5.18293   1
   5   9   4 4.29685 0.83005   1
  -6   9   7 170.640 3.94272  -2
   6   9   4 170.640 3.94272   1
   7   9   4 13.0099 1.69420   1
  -8   9   8 103.944 4.11240  -2
   8   9   4 103.944 4.11240   1
  -9  10   1 130.857 8.49018  -2
  -9  10   4 130.857 8.49018   1
   8  10   0 88.9208 3.86171  -2
  -8  10   4 88.9208 3.86171   1
   7  10   0 192.799 10.4185  -2
  -7  10   4 192.799 10.4185   1
   6  10   1 100.111 3.70436  -2
  -6  10   4 100.111 3.70436   1
  -5  10   4 553.842 13.1338   1
   4  10   2 109.840 3.58191  -2
  -4  10   4 109.840 3.58191   1
  -3  10   4 332.248 7.02119   1
   2  10   3 122.972 2.65313  -2
  -2  10   4 122.972 2.65313   1
  -1  10   4 915.789 13.9792   1
   0  10   4 46.9145 1.33663  -2
   0  10   4 46.9145 1.33663   1
   1  10   4 549.134 9.57834   1
  -2  10   5 61.5565 2.04895  -2
   2  10   4 61.5565 2.04895   1
   3  10   4 499.555 8.99969   1
  -4  10   6 97.3096 2.77767  -2
   4  10   4 97.3096 2.77767   1
   5  10   4 252.288 5.22826   1
  -6  10   7 21.2397 1.52764  -2
   6  10   4 21.2397 1.52764   1
   7  10   4 214.669 6.53061   1
  -8  10   8 13.8090 3.54350  -2
   8  10   4 13.8090 3.54350   1
  -9  11   1 11.7699 3.22197  -2
  -9  11   4 11.7699 3.22197   1
   8  11   0 115.187 4.47179  -2
  -8  11   4 115.187 4.47179   1
  -7  11   4 96.2312 3.63531   1
   6  11   1 219.735 6.36074  -2
  -6  11   4 219.735 6.36074   1
  -5  11   4 18.7074 1.52883   1
   4  11   2 567.486 13.4424  -2
  -4  11   4 567.486 13.4424   1
  -3  11   4 88.2480 2.63940   1
   2  11   3 699.409 15.6683  -2
  -2  11   4 699.409 15.6683   1
  -1  11   4 0.37447 0.71669   1
   0  11   4 1129.14 21.3858  -2
   0  11   4 1129.14 21.3858   1
   1  11   4 1.30207 0.75205   1
  -2  11   5 1038.68 22.8505  -2
   2  11   4 1038.68 22.8505   1
   3  11   4 2.74406 0.87452   1
  -4  11   6 697.005 13.6748  -2
   4  11   4 697.005 13.6748   1
   5  11   4 1.84497 0.86431   1
  -6  11   7 265.518 6.25902  -2
   6  11   4 265.518 6.25902   1
   7  11   4 0.82569 1.19812   1
  -8  11   8 128.590 5.99547  -2
   8  11   4 128.590 5.99547   1
   8  12   0 43.5770 3.21027  -2
  -8  12   4 43.5770 3.21027   1
  -7  12   4 82.0023 3.38559   1
   6  12   1 47.3501 2.59794  -2
  -6  12   4 47.3501 2.59794   1
  -5  12   4 386.098 9.79621   1
   4  12   2 54.8963 2.55227  -2
  -4  12   4 54.8963 2.55227   1
  -3  12   4 469.052 9.71563   1
   2  12   3 58.7572 2.10336  -2
  -2  12   4 58.7572 2.10336   1
  -1  12   4 1081.39 20.7428   1
   0  12   4 1.27809 1.00937  -2
   0  12   4 1.27809 1.00937   1
   1  12   4 561.698 11.3836   1
  -2  12   5 32.9339 1.63155  -2
   2  12   4 32.9339 1.63155   1
   3  12   4 657.883 13.2769   1
  -4  12   6 40.3414 2.15157  -2
   4  12   4 40.3414 2.15157   1
   5  12   4 294.694 6.82245   1
  -6  12   7 16.4295 1.84825  -2
   6  12   4 16.4295 1.84825   1
   7  12   4 213.558 8.32302   1
   8  13   0 130.264 5.97782  -2
  -8  13   4 130.264 5.97782   1
  -7  13   4 67.7959 3.88136   1
   6  13   1 131.527 4.60516  -2
  -6  13   4 131.527 4.60516   1
  -5  13   4 20.6572 1.74491   1
   4  13   2 382.607 9.74189  -2
  -4  13   4 382.607 9.74189   1
  -3  13   4 112.250 3.83954   1
   2  13   3 250.919 6.69074  -2
  -2  13   4 250.919 6.69074   1
  -1  13   4 1.52923 0.84901   1
   0  13   4 630.532 12.5647  -2
   0  13   4 630.532 12.5647   1
   1  13   4 59.1569 2.23722   1
  -2  13   5 290.087 9.20324  -2
   2  13   4 290.087 9.20324   1
   3  13   4 1.82780 1.00181   1
  -4  13   6 294.990 7.83193  -2
   4  13   4 294.990 7.83193   1
   5  13   4 9.92685 1.56467   1
  -6  13   7 157.118 6.43255  -2
   6  13   4 157.118 6.43255   1
   7  13   4 5.34811 1.91988   1
  -7  14   4 78.7826 4.37310   1
   6  14   1 76.1676 4.10118  -2
  -6  14   4 76.1676 4.10118   1
  -5  14   4 135.117 5.69654   1
   4  14   2 39.2462 2.30780  -2
  -4  14   4 39.2462 2.30780   1
  -3  14   4 274.270 7.49033   1
   2  14   3 91.9453 3.32677  -2
  -2  14   4 91.9453 3.32677   1
  -1  14   4 239.392 6.68840   1
   0  14   4 6.13338 1.21637  -2
   0  14   4 6.13338 1.21637   1
   1  14   4 262.559 7.18672   1
  -2  14   5 41.4545 2.18584  -2
   2  14   4 41.4545 2.18584   1
   3  14   4 228.289 6.64196   1
  -4  14   6 28.9401 2.36525  -2
   4  14   4 28.9401 2.36525   1
   5  14   4 110.077 5.28936   1
  -6  14   7 6.48522 1.97108  -2
   6  14   4 6.48522 1.97108   1
   6  15   1 55.6110 3.55777  -2
  -6  15   4 55.6110 3.55777   1
  -5  15   4 48.7854 3.32223   1
   4  15   2 142.113 5.70551  -2
  -4  15   4 142.113 5.70551   1
  -3  15   4 64.3773 3.65934   1
   2  15   3 114.274 4.73251  -2
  -2  15   4 114.274 4.73251   1
  -1  15   4 20.1994 1.80084   1
   0  15   4 299.494 7.90379  -2
   0  15   4 299.494 7.90379   1
   1  15   4 91.7000 3.55854   1
  -2  15   5 75.3068 3.66353  -2
   2  15   4 75.3068 3.66353   1
   3  15   4 0.16923 1.24242   1
  -4  15   6 101.677 4.62610  -2
   4  15   4 101.677 4.62610   1
   5  15   4 20.7501 2.57979   1
   6  16   1 45.8922 3.33516  -2
  -6  16   4 45.8922 3.33516   1
  -5  16   4 63.0072 3.93405   1
   4  16   2 45.8261 3.06226  -2
  -4  16   4 45.8261 3.06226   1
  -3  16   4 179.208 7.04655   1
   2  16   3 68.0310 3.55677  -2
  -2  16   4 68.0310 3.55677   1
  -1  16   4 85.6991 4.30038   1
   0  16   4 32.7771 2.53256  -2
   0  16   4 32.7771 2.53256   1
   1  16   4 179.437 6.91496   1
  -2  16   5 11.5924 1.83545  -2
   2  16   4 11.5924 1.83545   1
   3  16   4 114.808 5.40114   1
  -4  16   6 29.9719 2.54201  -2
   4  16   4 29.9719 2.54201   1
  -5  17   4 22.2036 3.41276   1
   4  17   2 91.5266 4.52043  -2
  -4  17   4 91.5266 4.52043   1
  -3  17   4 19.5115 2.44028   1
   2  17   3 91.7687 4.32447  -2
  -2  17   4 91.7687 4.32447   1
  -1  17   4 17.9127 2.38467   1
   0  17   4 158.599 6.15713  -2
   0  17   4 158.599 6.15713   1
   1  17   4 20.5379 2.42048   1
  -2  17   5 89.3253 4.32344  -2
   2  17   4 89.3253 4.32344   1
   3  17   4 2.81490 1.57914   1
  -3  18   4 81.1484 4.55121   1
   2  18   3 0.11792 1.56796  -2
  -2  18   4 0.11792 1.56796   1
  -1  18   4 98.2060 4.91522   1
   0  18   4 3.97182 1.63574  -2
   0  18   4 3.97182 1.63574   1
   1  18   4 154.564 6.59886   1
  -2  18   5 0.22216 1.58819  -2
   2  18   4 0.22216 1.58819   1
 -11   0   5 -1.0425 3.64013   1
  -9   0   5 0.94823 1.38340   1
  -8   0   5 -2.0364 1.83305   1
  -7   0   5 0.21563 1.02039   1
  -5   0   5 0.43475 0.42655   1
  -4   0   5 0.11707 0.48665   1
  -3   0   5 0.73761 0.24931   1
  -1   0   5 1.17799 0.28169   1
   0   0   5 0.20106 0.37686   1
   1   0   5 1.10139 0.23275   1
   3   0   5 0.84957 0.39641   1
   4   0   5 0.11888 0.71606   1
   5   0   5 0.39740 0.51212   1
   7   0   5 -0.2657 0.82023   1
   8   0   5 -1.2710 2.20600   1
   9   0   5 0.90162 2.05804   1
 -11   1   1 3.49150 3.49766  -2
 -11   1   5 3.49150 3.49766   1
  10   1   0 6.40598 3.28278  -2
 -10   1   5 6.40598 3.28278   1
  -9   1   5 2.16110 1.04902   1
   8   1   1 0.14927 2.39582  -2
  -8   1   5 0.14927 2.39582   1
   7   1   1 12.0800 2.56777  -2
  -7   1   5 12.0800 2.56777   1
   6   1   2 99.0107 2.03601  -2
  -6   1   5 99.0107 2.03601   1
  -5   1   5 52.9127 0.96914   1
   4   1   3 10.3871 0.49868  -2
  -4   1   5 10.3871 0.49868   1
  -3   1   5 296.691 3.66709   1
   2   1   4 357.838 5.36940  -2
  -2   1   5 357.838 5.36940   1
  -1   1   5 14.7629 0.44383   1
   0   1   5 2.30191 0.24892  -2
   0   1   5 2.30191 0.24892   1
   1   1   5 429.168 5.20728   1
  -2   1   6 410.794 5.63690  -2
   2   1   5 410.794 5.63690   1
   3   1   5 7.10804 0.47673   1
  -4   1   7 1.75225 0.49543  -2
   4   1   5 1.75225 0.49543   1
   5   1   5 82.4254 1.58546   1
  -6   1   8 17.2347 1.03057  -2
   6   1   5 17.2347 1.03057   1
  -7   1   9 7.44164 2.52654  -2
   7   1   5 7.44164 2.52654   1
  -8   1   9 2.12479 1.48890  -2
   8   1   5 2.12479 1.48890   1
   9   1   5 2.86297 1.58687   1
 -11   2   1 1.22837 3.60039  -2
 -11   2   5 1.22837 3.60039   1
  10   2   0 24.9998 3.58674  -2
 -10   2   5 24.9998 3.58674   1
  -9   2   5 0.52675 0.95026   1
   8   2   1 14.4943 2.61294  -2
  -8   2   5 14.4943 2.61294   1
   7   2   1 2.74997 1.71331  -2
  -7   2   5 2.74997 1.71331   1
   6   2   2 475.260 7.12028  -2
  -6   2   5 475.260 7.12028   1
  -5   2   5 1.97183 0.30538   1
   4   2   3 34.9636 1.00156  -2
  -4   2   5 34.9636 1.00156   1
  -3   2   5 449.790 6.98451   1
   2   2   4 286.152 5.49035  -2
  -2   2   5 286.152 5.49035   1
  -1   2   5 0.42824 0.29238   1
   0   2   5 14.9156 0.43554  -2
   0   2   5 14.9156 0.43554   1
   1   2   5 135.557 2.09283   1
  -2   2   6 634.364 8.18941  -2
   2   2   5 634.364 8.18941   1
   3   2   5 89.2917 1.44987   1
  -4   2   7 2.48126 0.49761  -2
   4   2   5 2.48126 0.49761   1
   5   2   5 226.593 3.58665   1
  -6   2   8 66.8680 1.78653  -2
   6   2   5 66.8680 1.78653   1
  -7   2   9 12.9696 2.64784  -2
   7   2   5 12.9696 2.64784   1
  -8   2   9 5.46698 1.52184  -2
   8   2   5 5.46698 1.52184   1
   9   2   5 5.67017 1.47579   1
  10   3   0 11.6459 3.61748  -2
 -10   3   5 11.6459 3.61748   1
  -9   3   5 1.11699 1.09550   1
   8   3   1 6.58727 2.64736  -2
  -8   3   5 6.58727 2.64736   1
   7   3   1 80.4783 5.29609  -2
  -7   3   5 80.4783 5.29609   1
   6   3   2 78.8628 2.46365  -2
  -6   3   5 78.8628 2.46365   1
  -5   3   5 42.2719 0.99938   1
   4   3   3 108.222 2.02138  -2
  -4   3   5 108.222 2.02138   1
  -3   3   5 906.569 13.7134   1
   2   3   4 490.784 8.26110  -2
  -2   3   5 490.784 8.26110   1
  -1   3   5 27.6755 1.38413   1
   0   3   5 3.15118 0.63012  -2
   0   3   5 3.15118 0.63012   1
   1   3   5 495.945 6.86424   1
  -2   3   6 439.489 7.50167  -2
   2   3   5 439.489 7.50167   1
   3   3   5 141.401 2.33924   1
  -4   3   7 44.7941 1.16715  -2
   4   3   5 44.7941 1.16715   1
   5   3   5 44.9513 1.29293   1
  -6   3   8 70.4292 1.81985  -2
   6   3   5 70.4292 1.81985   1
  -7   3   9 8.38115 2.62270  -2
   7   3   5 8.38115 2.62270   1
  -8   3   9 3.95931 1.54527  -2
   8   3   5 3.95931 1.54527   1
   9   3   5 7.19425 1.59898   1
  10   4   0 54.2377 4.25978  -2
 -10   4   5 54.2377 4.25978   1
  -9   4   5 3.67651 1.30560   1
   8   4   1 45.0860 2.60561  -2
  -8   4   5 45.0860 2.60561   1
   7   4   1 5.33907 2.22123  -2
  -7   4   5 5.33907 2.22123   1
   6   4   2 102.552 2.94091  -2
  -6   4   5 102.552 2.94091   1
  -5   4   5 54.3212 1.24937   1
   4   4   3 262.802 4.29048  -2
  -4   4   5 262.802 4.29048   1
  -3   4   5 1.61663 0.33548   1
   2   4   4 19.1703 0.70388  -2
  -2   4   5 19.1703 0.70388   1
  -1   4   5 718.582 15.5901   1
   0   4   5 411.766 9.20132  -2
   0   4   5 411.766 9.20132   1
   1   4   5 29.2998 0.75798   1
  -2   4   6 247.061 4.44092  -2
   2   4   5 247.061 4.44092   1
   3   4   5 239.490 4.06254   1
  -4   4   7 54.0441 1.57847  -2
   4   4   5 54.0441 1.57847   1
   5   4   5 2.45269 0.59356   1
  -6   4   8 25.6124 1.22202  -2
   6   4   5 25.6124 1.22202   1
  -7   4   9 51.0693 3.50082  -2
   7   4   5 51.0693 3.50082   1
  -8   4   9 8.25978 1.67237  -2
   8   4   5 8.25978 1.67237   1
   9   4   5 1.93210 1.60248   1
  10   5   0 9.50313 3.00425  -2
 -10   5   5 9.50313 3.00425   1
  -9   5   5 19.4309 1.97767   1
   8   5   1 35.2695 2.41689  -2
  -8   5   5 35.2695 2.41689   1
   7   5   1 28.3205 3.08964  -2
  -7   5   5 28.3205 3.08964   1
   6   5   2 67.1602 2.84999  -2
  -6   5   5 67.1602 2.84999   1
  -5   5   5 34.7851 1.16110   1
   4   5   3 154.975 2.78974  -2
  -4   5   5 154.975 2.78974   1
  -3   5   5 0.55298 0.30209   1
   2   5   4 542.263 11.8376  -2
  -2   5   5 542.263 11.8376   1
  -1   5   5 123.303 2.37410   1
   0   5   5 583.597 9.80521  -2
   0   5   5 583.597 9.80521   1
   1   5   5 98.1261 1.83545   1
  -2   5   6 232.910 4.27550  -2
   2   5   5 232.910 4.27550   1
   3   5   5 51.5512 1.28543   1
  -4   5   7 194.972 3.89501  -2
   4   5   5 194.972 3.89501   1
   5   5   5 61.3277 1.88054   1
  -6   5   8 13.2751 1.03543  -2
   6   5   5 13.2751 1.03543   1
  -7   5   9 17.0326 4.55721  -2
   7   5   5 17.0326 4.55721   1
  -8   5   9 22.6652 2.26379  -2
   8   5   5 22.6652 2.26379   1
   9   5   5 19.5845 2.56636   1
  10   6   0 40.6503 4.31872  -2
 -10   6   5 40.6503 4.31872   1
  -9   6   5 4.08718 1.37721   1
   8   6   1 4.25804 1.74121  -2
  -8   6   5 4.25804 1.74121   1
   7   6   1 2.65362 2.26555  -2
  -7   6   5 2.65362 2.26555   1
   6   6   2 109.177 3.79361  -2
  -6   6   5 109.177 3.79361   1
  -5   6   5 0.51841 0.59086   1
   4   6   3 37.0880 1.17417  -2
  -4   6   5 37.0880 1.17417   1
  -3   6   5 9.20995 0.54056   1
   2   6   4 304.100 5.35878  -2
  -2   6   5 304.100 5.35878   1
  -1   6   5 21.7107 0.65134   1
   0   6   5 70.4230 1.57494  -2
   0   6   5 70.4230 1.57494   1
   1   6   5 35.9942 0.95459   1
  -2   6   6 135.696 2.74783  -2
   2   6   5 135.696 2.74783   1
   3   6   5 5.30382 0.64235   1
  -4   6   7 2.44366 0.80536  -2
   4   6   5 2.44366 0.80536   1
   5   6   5 32.0089 1.42714   1
  -6   6   8 31.8592 1.51925  -2
   6   6   5 31.8592 1.51925   1
  -7   6   9 14.7045 4.37333  -2
   7   6   5 14.7045 4.37333   1
  -8   6   9 19.1815 2.30102  -2
   8   6   5 19.1815 2.30102   1
   9   6   5 1.89451 1.72008   1
  10   7   0 3.54482 3.01854  -2
 -10   7   5 3.54482 3.01854   1
  -9   7   5 35.6783 2.67014   1
   8   7   1 0.58142 1.74856  -2
  -8   7   5 0.58142 1.74856   1
   7   7   1 31.9214 3.70968  -2
  -7   7   5 31.9214 3.70968   1
   6   7   2 70.8379 2.93140  -2
  -6   7   5 70.8379 2.93140   1
  -5   7   5 162.134 4.52930   1
   4   7   3 65.0082 1.63973  -2
  -4   7   5 65.0082 1.63973   1
  -3   7   5 23.8388 0.82592   1
   2   7   4 379.532 7.42927  -2
  -2   7   5 379.532 7.42927   1
  -1   7   5 91.8234 1.79147   1
   0   7   5 24.8000 0.92225  -2
   0   7   5 24.8000 0.92225   1
   1   7   5 99.0387 1.96338   1
  -2   7   6 21.4492 0.94410  -2
   2   7   5 21.4492 0.94410   1
   3   7   5 114.081 2.27040   1
  -4   7   7 52.3393 1.69962  -2
   4   7   5 52.3393 1.69962   1
   5   7   5 68.9341 2.09310   1
  -6   7   8 19.2409 1.33439  -2
   6   7   5 19.2409 1.33439   1
  -7   7   9 2.70797 3.25850  -2
   7   7   5 2.70797 3.25850   1
  -8   7   9 2.88533 2.14451  -2
   8   7   5 2.88533 2.14451   1
 -10   8   5 2.04789 1.40315   1
  -9   8   5 9.60866 1.78216   1
   8   8   1 90.1772 3.70741  -2
  -8   8   5 90.1772 3.70741   1
   7   8   1 5.25460 2.33247  -2
  -7   8   5 5.25460 2.33247   1
   6   8   2 72.1290 2.96034  -2
  -6   8   5 72.1290 2.96034   1
  -5   8   5 54.5146 2.22462   1
   4   8   3 295.380 7.41063  -2
  -4   8   5 295.380 7.41063   1
  -3   8   5 5.80440 0.68917   1
   2   8   4 90.6594 2.00338  -2
  -2   8   5 90.6594 2.00338   1
  -1   8   5 151.572 2.77714   1
   0   8   5 475.043 9.35827  -2
   0   8   5 475.043 9.35827   1
   1   8   5 1.54801 0.49540   1
  -2   8   6 71.7216 2.01196  -2
   2   8   5 71.7216 2.01196   1
   3   8   5 40.3681 1.44596   1
  -4   8   7 87.7844 2.30493  -2
   4   8   5 87.7844 2.30493   1
   5   8   5 2.03886 0.72906   1
  -6   8   8 21.3287 1.35635  -2
   6   8   5 21.3287 1.35635   1
   7   8   5 7.94215 1.79917   1
  -8   8   9 14.6649 2.59571  -2
   8   8   5 14.6649 2.59571   1
  -9   9   5 30.1112 2.58746   1
   8   9   1 0.53024 1.80130  -2
  -8   9   5 0.53024 1.80130   1
   7   9   1 2.73388 2.46940  -2
  -7   9   5 2.73388 2.46940   1
   6   9   2 49.1413 2.48527  -2
  -6   9   5 49.1413 2.48527   1
  -5   9   5 128.838 3.96965   1
   4   9   3 21.3821 1.51970  -2
  -4   9   5 21.3821 1.51970   1
  -3   9   5 22.7760 1.39427   1
   2   9   4 132.029 2.78478  -2
  -2   9   5 132.029 2.78478   1
  -1   9   5 165.941 3.38034   1
   0   9   5 3.33638 0.78805  -2
   0   9   5 3.33638 0.78805   1
   1   9   5 8.47560 0.94595   1
  -2   9   6 24.0758 1.10017  -2
   2   9   5 24.0758 1.10017   1
   3   9   5 30.1030 1.28698   1
  -4   9   7 6.77532 0.95424  -2
   4   9   5 6.77532 0.95424   1
   5   9   5 10.3059 1.07596   1
  -6   9   8 41.7085 1.83226  -2
   6   9   5 41.7085 1.83226   1
   7   9   5 14.4329 1.80746   1
  -8   9   9 0.89678 2.17267  -2
   8   9   5 0.89678 2.17267   1
  -9  10   5 3.23424 1.44482   1
   8  10   1 12.0006 2.03662  -2
  -8  10   5 12.0006 2.03662   1
   7  10   1 8.17762 2.68601  -2
  -7  10   5 8.17762 2.68601   1
   6  10   2 17.9225 1.81883  -2
  -6  10   5 17.9225 1.81883   1
  -5  10   5 4.69118 0.99195   1
   4  10   3 9.63605 1.31250  -2
  -4  10   5 9.63605 1.31250   1
  -3  10   5 54.5039 1.92204   1
   2  10   4 50.2307 1.78177  -2
  -2  10   5 50.2307 1.78177   1
  -1  10   5 37.4287 1.81942   1
   0  10   5 47.0402 1.73845  -2
   0  10   5 47.0402 1.73845   1
   1  10   5 219.822 5.03324   1
  -2  10   6 112.347 3.37739  -2
   2  10   5 112.347 3.37739   1
   3  10   5 44.4335 1.61452   1
  -4  10   7 83.2333 2.33600  -2
   4  10   5 83.2333 2.33600   1
   5  10   5 42.1908 1.73283   1
  -6  10   8 16.5345 1.49678  -2
   6  10   5 16.5345 1.49678   1
   7  10   5 -0.2479 1.33112   1
  -8  10   9 7.17418 2.49368  -2
   8  10   5 7.17418 2.49368   1
  -9  11   5 4.44438 1.99994   1
   8  11   1 19.5679 2.29382  -2
  -8  11   5 19.5679 2.29382   1
   7  11   1 6.31420 3.28587  -2
  -7  11   5 6.31420 3.28587   1
   6  11   2 16.3040 1.76771  -2
  -6  11   5 16.3040 1.76771   1
  -5  11   5 8.21829 1.17480   1
   4  11   3 23.9990 1.72882  -2
  -4  11   5 23.9990 1.72882   1
  -3  11   5 9.10454 1.05367   1
   2  11   4 162.827 3.95042  -2
  -2  11   5 162.827 3.95042   1
  -1  11   5 97.4617 2.80520   1
   0  11   5 7.57134 1.00638  -2
   0  11   5 7.57134 1.00638   1
   1  11   5 0.64833 0.65547   1
  -2  11   6 36.1322 1.66950  -2
   2  11   5 36.1322 1.66950   1
   3  11   5 102.488 2.67214   1
  -4  11   7 5.53394 1.00436  -2
   4  11   5 5.53394 1.00436   1
   5  11   5 0.82099 0.84649   1
  -6  11   8 35.5356 2.24695  -2
   6  11   5 35.5356 2.24695   1
   7  11   5 46.6538 3.43467   1
   8  12   1 16.4624 2.51586  -2
  -8  12   5 16.4624 2.51586   1
   7  12   1 1.09685 2.19304  -2
  -7  12   5 1.09685 2.19304   1
   6  12   2 15.6489 1.82712  -2
  -6  12   5 15.6489 1.82712   1
  -5  12   5 10.5586 1.32004   1
   4  12   3 80.9962 3.09509  -2
  -4  12   5 80.9962 3.09509   1
  -3  12   5 1.20964 0.73808   1
   2  12   4 25.4720 1.44340  -2
  -2  12   5 25.4720 1.44340   1
  -1  12   5 4.85173 0.90295   1
   0  12   5 9.20581 1.07762  -2
   0  12   5 9.20581 1.07762   1
   1  12   5 0.19537 0.70865   1
  -2  12   6 46.8798 2.33326  -2
   2  12   5 46.8798 2.33326   1
   3  12   5 0.50301 0.80076   1
  -4  12   7 4.69521 1.04862  -2
   4  12   5 4.69521 1.04862   1
   5  12   5 1.20740 1.11221   1
  -6  12   8 5.35665 1.53217  -2
   6  12   5 5.35665 1.53217   1
   7  12   5 1.12085 2.23817   1
  -8  13   5 8.18395 1.91847   1
   7  13   1 31.6525 4.07338  -2
  -7  13   5 31.6525 4.07338   1
   6  13   2 6.71248 1.64782  -2
  -6  13   5 6.71248 1.64782   1
  -5  13   5 58.7738 2.70258   1
   4  13   3 10.3381 1.44666  -2
  -4  13   5 10.3381 1.44666   1
  -3  13   5 51.9697 2.48764   1
   2  13   4 65.6234 2.29038  -2
  -2  13   5 65.6234 2.29038   1
  -1  13   5 164.993 4.25172   1
   0  13   5 2.07973 0.94849  -2
   0  13   5 2.07973 0.94849   1
   1  13   5 28.8654 1.63389   1
  -2  13   6 6.07669 1.23857  -2
   2  13   5 6.07669 1.23857   1
   3  13   5 55.0879 2.70992   1
  -4  13   7 2.51107 1.17889  -2
   4  13   5 2.51107 1.17889   1
   5  13   5 2.50838 1.17453   1
  -6  13   8 12.9353 2.09997  -2
   6  13   5 12.9353 2.09997   1
   7  14   1 5.84649 2.81665  -2
  -7  14   5 5.84649 2.81665   1
   6  14   2 21.4455 2.32494  -2
  -6  14   5 21.4455 2.32494   1
  -5  14   5 3.78696 1.13028   1
   4  14   3 39.6134 2.31844  -2
  -4  14   5 39.6134 2.31844   1
  -3  14   5 17.1990 1.62909   1
   2  14   4 70.6938 2.86735  -2
  -2  14   5 70.6938 2.86735   1
  -1  14   5 0.85519 0.93061   1
   0  14   5 41.9267 2.19477  -2
   0  14   5 41.9267 2.19477   1
   1  14   5 3.27048 1.06316   1
  -2  14   6 141.556 4.50141  -2
   2  14   5 141.556 4.50141   1
   3  14   5 0.07509 0.96010   1
  -4  14   7 6.75607 1.36452  -2
   4  14   5 6.75607 1.36452   1
   5  14   5 0.66534 1.39040   1
  -6  14   8 32.3094 2.92841  -2
   6  14   5 32.3094 2.92841   1
   6  15   2 3.67637 1.78087  -2
  -6  15   5 3.67637 1.78087   1
  -5  15   5 6.15277 1.66532   1
   4  15   3 1.87505 1.44937  -2
  -4  15   5 1.87505 1.44937   1
  -3  15   5 31.2442 2.10979   1
   2  15   4 14.7874 1.62364  -2
  -2  15   5 14.7874 1.62364   1
  -1  15   5 4.61354 1.21682   1
   0  15   5 0.14593 1.13893  -2
   0  15   5 0.14593 1.13893   1
   1  15   5 18.7740 1.73756   1
  -2  15   6 2.04415 1.21087  -2
   2  15   5 2.04415 1.21087   1
   3  15   5 7.06615 1.76947   1
  -4  15   7 1.09940 1.50206  -2
   4  15   5 1.09940 1.50206   1
   5  15   5 13.9014 2.37288   1
  -5  16   5 -0.8212 1.30464   1
   4  16   3 1.51243 1.45951  -2
  -4  16   5 1.51243 1.45951   1
  -3  16   5 1.12470 1.33350   1
   2  16   4 24.9383 2.25498  -2
  -2  16   5 24.9383 2.25498   1
  -1  16   5 5.95030 1.59053   1
   0  16   5 10.2967 1.76395  -2
   0  16   5 10.2967 1.76395   1
   1  16   5 0.77846 1.26892   1
  -2  16   6 32.5477 2.50133  -2
   2  16   5 32.5477 2.50133   1
   3  16   5 11.5777 2.12759   1
  -4  16   7 3.80038 1.57086  -2
   4  16   5 3.80038 1.57086   1
   4  17   3 4.18501 1.60832  -2
  -4  17   5 4.18501 1.60832   1
  -3  17   5 5.78533 1.77184   1
   2  17   4 17.1978 1.96913  -2
  -2  17   5 17.1978 1.96913   1
  -1  17   5 7.11749 1.78242   1
   0  17   5 33.0882 2.59029  -2
   0  17   5 33.0882 2.59029   1
   1  17   5 11.8753 2.08437   1
  -2  17   6 3.57831 1.50204  -2
   2  17   5 3.57831 1.50204   1
   3  17   5 0.07877 1.41013   1
   2  18   4 6.12788 1.69804  -2
  -2  18   5 6.12788 1.69804   1
  -1  18   5 1.05917 1.42638   1
   0  18   5 7.08495 1.77134  -2
   0  18   5 7.08495 1.77134   1
   1  18   5 0.67392 1.53187   1
 -10   0   6 244.168 12.1758   1
  -9   0   6 11.5835 2.25757   1
   8   0   2 70.3216 5.89963  -2
  -8   0   6 70.3216 5.89963   1
  -7   0   6 35.7648 3.04878   1
  -6   0   6 464.860 18.7209   1
  -5   0   6 89.8958 2.64026   1
   4   0   4 401.314 7.33488  -2
  -4   0   6 401.314 7.33488   1
  -3   0   6 505.136 8.21173   1
  -2   0   6 1752.96 34.8036   1
  -1   0   6 247.328 5.37186   1
   0   0   6 587.161 10.4706  -2
   0   0   6 587.161 10.4706   1
   1   0   6 166.687 2.76232   1
   2   0   6 769.106 13.7207   1
   3   0   6 455.987 8.48813   1
  -4   0   8 448.094 8.43281  -2
   4   0   6 448.094 8.43281   1
   5   0   6 2.13395 0.77465   1
   6   0   6 599.770 12.8941   1
  -7   0  10 213.935 10.3545  -2
   7   0   6 213.935 10.3545   1
  -8   0  10 104.082 4.85931  -2
   8   0   6 104.082 4.85931   1
   9   0   6 20.3825 3.78715   1
  10   1   1 48.6906 4.06996  -2
 -10   1   6 48.6906 4.06996   1
  -9   1   6 70.9654 3.48287   1
   8   1   2 28.4148 2.99103  -2
  -8   1   6 28.4148 2.99103   1
  -7   1   6 989.219 27.0232   1
   6   1   3 335.923 8.27895  -2
  -6   1   6 335.923 8.27895   1
  -5   1   6 493.177 6.49878   1
   4   1   4 315.467 4.58160  -2
  -4   1   6 315.467 4.58160   1
  -3   1   6 2870.70 35.0651   1
   2   1   5 94.3137 1.53288  -2
  -2   1   6 94.3137 1.53288   1
  -1   1   6 1055.72 13.9674   1
   0   1   6 263.947 3.47976  -2
   0   1   6 263.947 3.47976   1
   1   1   6 3285.47 41.3340   1
  -2   1   7 34.2020 0.74399  -2
   2   1   6 34.2020 0.74399   1
   3   1   6 703.178 9.53348   1
  -4   1   8 220.267 3.43991  -2
   4   1   6 220.267 3.43991   1
   5   1   6 715.428 10.5572   1
  -6   1   9 66.3970 1.83638  -2
   6   1   6 66.3970 1.83638   1
  -7   1  10 125.531 5.17228  -2
   7   1   6 125.531 5.17228   1
  -8   1  10 81.6017 3.01165  -2
   8   1   6 81.6017 3.01165   1
   9   1   6 145.813 6.40986   1
  10   2   1 180.123 7.33586  -2
 -10   2   6 180.123 7.33586   1
  -9   2   6 17.4456 1.89681   1
   8   2   2 255.340 8.69923  -2
  -8   2   6 255.340 8.69923   1
  -7   2   6 100.099 3.93151   1
   6   2   3 1130.00 25.0449  -2
  -6   2   6 1130.00 25.0449   1
  -5   2   6 27.5170 0.74577   1
   4   2   4 1162.05 19.2063  -2
  -4   2   6 1162.05 19.2063   1
  -3   2   6 167.956 2.58323   1
   2   2   5 2586.22 37.3622  -2
  -2   2   6 2586.22 37.3622   1
  -1   2   6 15.4550 0.61994   1
   0   2   6 2291.51 32.8994  -2
   0   2   6 2291.51 32.8994   1
   1   2   6 94.2022 1.59284   1
  -2   2   7 2544.49 35.1661  -2
   2   2   6 2544.49 35.1661   1
   3   2   6 37.0450 0.86445   1
  -4   2   8 1029.64 13.7784  -2
   4   2   6 1029.64 13.7784   1
   5   2   6 10.5682 0.77149   1
  -6   2   9 404.429 7.26265  -2
   6   2   6 404.429 7.26265   1
  -7   2  10 92.6833 4.44045  -2
   7   2   6 92.6833 4.44045   1
  -8   2  10 141.736 4.82159  -2
   8   2   6 141.736 4.82159   1
   9   2   6 4.76986 1.51444   1
  10   3   1 19.8476 3.26326  -2
 -10   3   6 19.8476 3.26326   1
  -9   3   6 228.234 7.76585   1
   8   3   2 12.4683 2.84297  -2
  -8   3   6 12.4683 2.84297   1
  -7   3   6 368.966 11.0039   1
   6   3   3 41.9267 2.19577  -2
  -6   3   6 41.9267 2.19577   1
  -5   3   6 901.682 13.7182   1
   4   3   4 263.617 4.40613  -2
  -4   3   6 263.617 4.40613   1
  -3   3   6 1797.08 26.8104   1
   2   3   5 591.338 9.91311  -2
  -2   3   6 591.338 9.91311   1
  -1   3   6 1720.51 34.2249   1
   0   3   6 320.821 7.27555  -2
   0   3   6 320.821 7.27555   1
   1   3   6 1591.55 23.7229   1
  -2   3   7 229.717 4.18594  -2
   2   3   6 229.717 4.18594   1
   3   3   6 623.235 9.41457   1
  -4   3   8 61.1043 1.67964  -2
   4   3   6 61.1043 1.67964   1
   5   3   6 885.718 11.4239   1
  -6   3   9 -1.2750 0.97186  -2
   6   3   6 -1.2750 0.97186   1
  -7   3  10 272.472 8.79453  -2
   7   3   6 272.472 8.79453   1
  -8   3  10 25.9890 2.19541  -2
   8   3   6 25.9890 2.19541   1
   9   3   6 102.929 4.29457   1
  10   4   1 87.4628 4.94055  -2
 -10   4   6 87.4628 4.94055   1
  -9   4   6 41.1802 2.69868   1
   8   4   2 547.614 16.2299  -2
  -8   4   6 547.614 16.2299   1
   7   4   2 66.7820 4.54774  -2
  -7   4   6 66.7820 4.54774   1
   6   4   3 1040.69 23.2421  -2
  -6   4   6 1040.69 23.2421   1
  -5   4   6 321.881 5.28727   1
   4   4   4 1705.07 31.1535  -2
  -4   4   6 1705.07 31.1535   1
  -3   4   6 0.47383 0.28656   1
   2   4   5 1561.60 28.7455  -2
  -2   4   6 1561.60 28.7455   1
  -1   4   6 185.799 4.59850   1
   0   4   6 1873.77 39.6332  -2
   0   4   6 1873.77 39.6332   1
   1   4   6 49.2458 1.07501   1
  -2   4   7 1079.40 19.8662  -2
   2   4   6 1079.40 19.8662   1
   3   4   6 1.46655 0.49760   1
  -4   4   8 710.844 12.1709  -2
   4   4   6 710.844 12.1709   1
   5   4   6 64.7643 1.73852   1
  -6   4   9 142.382 3.25408  -2
   6   4   6 142.382 3.25408   1
  -7   4  10 47.2200 5.24746  -2
   7   4   6 47.2200 5.24746   1
  -8   4  10 184.712 5.83622  -2
   8   4   6 184.712 5.83622   1
   9   4   6 18.4176 2.49657   1
  10   5   1 18.6056 3.06500  -2
 -10   5   6 18.6056 3.06500   1
  -9   5   6 254.714 8.56103   1
   8   5   2 113.836 5.19923  -2
  -8   5   6 113.836 5.19923   1
   7   5   2 100.549 6.04721  -2
  -7   5   6 100.549 6.04721   1
   6   5   3 20.1576 1.68488  -2
  -6   5   6 20.1576 1.68488   1
  -5   5   6 915.994 20.3690   1
   4   5   4 210.634 4.07307  -2
  -4   5   6 210.634 4.07307   1
  -3   5   6 569.880 8.85453   1
   2   5   5 63.3759 1.38676  -2
  -2   5   6 63.3759 1.38676   1
  -1   5   6 2053.08 43.4682   1
   0   5   6 17.5980 1.16003  -2
   0   5   6 17.5980 1.16003   1
   1   5   6 1132.89 17.0753   1
  -2   5   7 98.3735 2.14638  -2
   2   5   6 98.3735 2.14638   1
   3   5   6 1281.75 21.2969   1
  -4   5   8 18.4367 1.06986  -2
   4   5   6 18.4367 1.06986   1
   5   5   6 318.718 6.12930   1
  -6   5   9 55.2863 1.93483  -2
   6   5   6 55.2863 1.93483   1
  -7   5  10 177.882 9.56671  -2
   7   5   6 177.882 9.56671   1
  -8   5  10 35.7154 2.61812  -2
   8   5   6 35.7154 2.61812   1
  10   6   1 29.3365 3.40684  -2
 -10   6   6 29.3365 3.40684   1
  -9   6   6 26.3582 2.29871   1
   8   6   2 283.193 9.54016  -2
  -8   6   6 283.193 9.54016   1
   7   6   2 30.6346 3.12736  -2
  -7   6   6 30.6346 3.12736   1
   6   6   3 181.254 5.19938  -2
  -6   6   6 181.254 5.19938   1
  -5   6   6 55.3876 2.13018   1
   4   6   4 1053.22 22.8362  -2
  -4   6   6 1053.22 22.8362   1
  -3   6   6 71.1980 1.53961   1
   2   6   5 726.486 12.2067  -2
  -2   6   6 726.486 12.2067   1
  -1   6   6 63.5066 1.26408   1
   0   6   6 1769.56 28.9617  -2
   0   6   6 1769.56 28.9617   1
   1   6   6 280.619 4.60464   1
  -2   6   7 465.766 9.01157  -2
   2   6   6 465.766 9.01157   1
   3   6   6 15.9052 0.96076   1
  -4   6   8 748.842 12.8644  -2
   4   6   6 748.842 12.8644   1
   5   6   6 342.994 6.55830   1
  -6   6   9 297.886 5.74833  -2
   6   6   6 297.886 5.74833   1
  -7   6  10 37.1458 5.12006  -2
   7   6   6 37.1458 5.12006   1
  -8   6  10 220.195 6.70126  -2
   8   6   6 220.195 6.70126   1
  10   7   1 -0.8535 2.88743  -2
 -10   7   6 -0.8535 2.88743   1
  -9   7   6 150.711 5.92961   1
   8   7   2 28.0403 2.82537  -2
  -8   7   6 28.0403 2.82537   1
   7   7   2 168.185 8.79566  -2
  -7   7   6 168.185 8.79566   1
   6   7   3 4.69246 1.30540  -2
  -6   7   6 4.69246 1.30540   1
  -5   7   6 888.794 19.9656   1
   4   7   4 135.904 3.98725  -2
  -4   7   6 135.904 3.98725   1
  -3   7   6 317.753 6.41996   1
   2   7   5 108.645 2.20959  -2
  -2   7   6 108.645 2.20959   1
  -1   7   6 1334.60 20.0814   1
   0   7   6 1.27214 0.46293  -2
   0   7   6 1.27214 0.46293   1
   1   7   6 284.357 4.72642   1
  -2   7   7 255.928 4.78306  -2
   2   7   6 255.928 4.78306   1
   3   7   6 1142.37 19.1720   1
  -4   7   8 49.2591 1.64761  -2
   4   7   6 49.2591 1.64761   1
   5   7   6 127.255 3.09961   1
  -6   7   9 82.1272 2.77074  -2
   6   7   6 82.1272 2.77074   1
   7   7   6 275.810 6.29834   1
  -8   7  10 28.8519 2.81612  -2
   8   7   6 28.8519 2.81612   1
  -9   8   6 26.0921 2.36019   1
   8   8   2 242.116 8.58825  -2
  -8   8   6 242.116 8.58825   1
   7   8   2 21.7324 3.28109  -2
  -7   8   6 21.7324 3.28109   1
   6   8   3 150.662 4.66616  -2
  -6   8   6 150.662 4.66616   1
  -5   8   6 32.1266 1.74065   1
   4   8   4 624.389 14.3971  -2
  -4   8   6 624.389 14.3971   1
  -3   8   6 6.12386 0.70602   1
   2   8   5 424.230 8.34493  -2
  -2   8   6 424.230 8.34493   1
  -1   8   6 12.8286 0.67925   1
   0   8   6 1103.42 20.7520  -2
   0   8   6 1103.42 20.7520   1
   1   8   6 2.88737 0.54096   1
  -2   8   7 544.996 9.49272  -2
   2   8   6 544.996 9.49272   1
   3   8   6 53.4738 1.69698   1
  -4   8   8 403.159 7.41724  -2
   4   8   6 403.159 7.41724   1
   5   8   6 10.5963 1.07438   1
  -6   8   9 166.586 4.38634  -2
   6   8   6 166.586 4.38634   1
   7   8   6 2.10439 1.26033   1
  -8   8  10 40.2564 3.40340  -2
   8   8   6 40.2564 3.40340   1
  -9   9   6 159.930 6.28627   1
   8   9   2 61.6321 3.92146  -2
  -8   9   6 61.6321 3.92146   1
   7   9   2 409.101 18.3812  -2
  -7   9   6 409.101 18.3812   1
   6   9   3 19.6853 1.76666  -2
  -6   9   6 19.6853 1.76666   1
  -5   9   6 844.338 19.2232   1
   4   9   4 230.298 6.13449  -2
  -4   9   6 230.298 6.13449   1
  -3   9   6 892.007 17.1159   1
   2   9   5 28.9107 1.16639  -2
  -2   9   6 28.9107 1.16639   1
  -1   9   6 1584.06 26.1603   1
   0   9   6 129.455 3.20733  -2
   0   9   6 129.455 3.20733   1
   1   9   6 509.604 8.99284   1
  -2   9   7 4.27483 0.81094  -2
   2   9   6 4.27483 0.81094   1
   3   9   6 664.357 11.6576   1
  -4   9   8 53.9976 1.78536  -2
   4   9   6 53.9976 1.78536   1
   5   9   6 140.849 3.42621   1
  -6   9   9 32.8500 2.34990  -2
   6   9   6 32.8500 2.34990   1
   7   9   6 210.085 7.98253   1
  -9  10   6 2.30081 1.36282   1
   8  10   2 193.804 7.47001  -2
  -8  10   6 193.804 7.47001   1
   7  10   2 50.9555 4.92908  -2
  -7  10   6 50.9555 4.92908   1
   6  10   3 416.487 10.4990  -2
  -6  10   6 416.487 10.4990   1
  -5  10   6 1.13752 0.85237   1
   4  10   4 742.496 17.0848  -2
  -4  10   6 742.496 17.0848   1
  -3  10   6 48.1217 1.83464   1
   2  10   5 875.549 16.8324  -2
  -2  10   6 875.549 16.8324   1
  -1  10   6 1.87864 0.76159   1
   0  10   6 640.722 12.5649  -2
   0  10   6 640.722 12.5649   1
   1  10   6 0.87150 0.70546   1
  -2  10   7 765.046 14.6360  -2
   2  10   6 765.046 14.6360   1
   3  10   6 23.0314 1.26328   1
  -4  10   8 281.490 5.58459  -2
   4  10   6 281.490 5.58459   1
   5  10   6 6.12071 0.95437   1
  -6  10   9 202.788 7.47828  -2
   6  10   6 202.788 7.47828   1
   7  10   6 11.4854 2.17022   1
   8  11   2 12.2659 2.57970  -2
  -8  11   6 12.2659 2.57970   1
   7  11   2 149.149 9.00790  -2
  -7  11   6 149.149 9.00790   1
   6  11   3 4.16264 1.43885  -2
  -6  11   6 4.16264 1.43885   1
  -5  11   6 116.296 3.88072   1
   4  11   4 91.4194 3.25317  -2
  -4  11   6 91.4194 3.25317   1
  -3  11   6 298.039 6.56707   1
   2  11   5 39.7883 1.72658  -2
  -2  11   6 39.7883 1.72658   1
  -1  11   6 387.334 8.17212   1
   0  11   6 46.1319 1.83283  -2
   0  11   6 46.1319 1.83283   1
   1  11   6 568.146 11.4989   1
  -2  11   7 34.2881 1.64301  -2
   2  11   6 34.2881 1.64301   1
   3  11   6 274.074 5.52005   1
  -4  11   8 38.7993 1.63995  -2
   4  11   6 38.7993 1.63995   1
   5  11   6 202.670 6.13868   1
  -6  11   9 15.3916 2.26198  -2
   6  11   6 15.3916 2.26198   1
   7  11   6 77.3996 4.43397   1
   8  12   2 69.8122 4.27037  -2
  -8  12   6 69.8122 4.27037   1
   7  12   2 17.8357 3.42445  -2
  -7  12   6 17.8357 3.42445   1
   6  12   3 171.413 5.42111  -2
  -6  12   6 171.413 5.42111   1
  -5  12   6 19.0391 1.57782   1
   4  12   4 130.151 4.22252  -2
  -4  12   6 130.151 4.22252   1
  -3  12   6 2.13590 0.83809   1
   2  12   5 290.904 6.41203  -2
  -2  12   6 290.904 6.41203   1
  -1  12   6 66.8044 2.33181   1
   0  12   6 112.277 3.11894  -2
   0  12   6 112.277 3.11894   1
   1  12   6 31.8192 1.63907   1
  -2  12   7 174.015 6.02033  -2
   2  12   6 174.015 6.02033   1
   3  12   6 155.227 4.20845   1
  -4  12   8 79.7101 2.63346  -2
   4  12   6 79.7101 2.63346   1
   5  12   6 34.9586 2.34991   1
  -6  12   9 114.913 5.27016  -2
   6  12   6 114.913 5.27016   1
   7  13   2 80.5142 6.55300  -2
  -7  13   6 80.5142 6.55300   1
   6  13   3 8.73041 1.70042  -2
  -6  13   6 8.73041 1.70042   1
  -5  13   6 89.0261 3.42702   1
   4  13   4 47.7145 2.37595  -2
  -4  13   6 47.7145 2.37595   1
  -3  13   6 298.812 6.80505   1
   2  13   5 2.95140 1.03363  -2
  -2  13   6 2.95140 1.03363   1
  -1  13   6 87.8242 2.80468   1
   0  13   6 37.1847 1.79400  -2
   0  13   6 37.1847 1.79400   1
   1  13   6 299.100 6.79056   1
  -2  13   7 10.6240 1.25719  -2
   2  13   6 10.6240 1.25719   1
   3  13   6 71.6676 3.10643   1
  -4  13   8 41.6313 2.28908  -2
   4  13   6 41.6313 2.28908   1
   5  13   6 147.929 5.13163   1
  -6  13   9 10.2656 2.33320  -2
   6  13   6 10.2656 2.33320   1
   7  14   2 6.75228 2.89363  -2
  -7  14   6 6.75228 2.89363   1
   6  14   3 184.591 5.96572  -2
  -6  14   6 184.591 5.96572   1
  -5  14   6 3.41907 1.17953   1
   4  14   4 155.761 4.98707  -2
  -4  14   6 155.761 4.98707   1
  -3  14   6 5.30654 1.23553   1
   2  14   5 275.642 8.90258  -2
  -2  14   6 275.642 8.90258   1
  -1  14   6 5.38392 1.26087   1
   0  14   6 347.588 8.88623  -2
   0  14   6 347.588 8.88623   1
   1  14   6 1.63517 1.04518   1
  -2  14   7 174.600 6.27738  -2
   2  14   6 174.600 6.27738   1
   3  14   6 6.39103 1.35660   1
  -4  14   8 120.968 4.20681  -2
   4  14   6 120.968 4.20681   1
   5  14   6 3.67383 1.64860   1
   6  15   3 15.2895 2.37848  -2
  -6  15   6 15.2895 2.37848   1
  -5  15   6 171.245 5.57055   1
   4  15   4 22.4090 2.00944  -2
  -4  15   6 22.4090 2.00944   1
  -3  15   6 412.917 10.6947   1
   2  15   5 5.39224 1.45842  -2
  -2  15   6 5.39224 1.45842   1
  -1  15   6 217.060 6.39376   1
   0  15   6 2.48859 1.32201  -2
   0  15   6 2.48859 1.32201   1
   1  15   6 302.376 8.26415   1
  -2  15   7 3.96923 1.26002  -2
   2  15   6 3.96923 1.26002   1
   3  15   6 110.173 4.18687   1
  -4  15   8 16.6992 2.08090  -2
   4  15   6 16.6992 2.08090   1
  -5  16   6 2.99445 1.63737   1
   4  16   4 128.728 5.44747  -2
  -4  16   6 128.728 5.44747   1
  -3  16   6 0.27502 1.36088   1
   2  16   5 138.142 4.58478  -2
  -2  16   6 138.142 4.58478   1
  -1  16   6 -1.5063 1.01533   1
   0  16   6 209.122 6.13131  -2
   0  16   6 209.122 6.13131   1
   1  16   6 2.13082 1.20288   1
  -2  16   7 78.5824 3.86160  -2
   2  16   6 78.5824 3.86160   1
   3  16   6 3.74916 1.66859   1
  -3  17   6 62.9129 3.83028   1
   2  17   5 -0.1193 1.38661  -2
  -2  17   6 -0.1193 1.38661   1
  -1  17   6 67.6151 3.85543   1
   0  17   6 5.94927 1.62718  -2
   0  17   6 5.94927 1.62718   1
   1  17   6 67.7796 4.03611   1
  -2  17   7 2.39456 1.48973  -2
   2  17   6 2.39456 1.48973   1
  -9   0   7 -1.6666 1.10743   1
  -8   0   7 -1.8186 1.85346   1
  -7   0   7 -0.6255 1.02136   1
  -5   0   7 0.74851 0.41313   1
  -4   0   7 -0.1124 0.51346   1
  -3   0   7 0.39906 0.33633   1
  -1   0   7 0.56927 0.31502   1
   0   0   7 0.09725 0.47395   1
   1   0   7 0.10526 0.32964   1
   3   0   7 0.32878 0.49713   1
   4   0   7 -0.8706 0.89659   1
   5   0   7 -0.2735 0.60380   1
   7   0   7 -1.5764 0.77481   1
   8   0   7 -1.4120 3.14511   1
  10   1   2 3.46369 3.28914  -2
 -10   1   7 3.46369 3.28914   1
  -9   1   7 0.39329 0.88569   1
   8   1   3 9.38982 2.23017  -2
  -8   1   7 9.38982 2.23017   1
  -7   1   7 69.2885 3.09022   1
   6   1   4 46.3385 3.17750  -2
  -6   1   7 46.3385 3.17750   1
  -5   1   7 0.84817 0.37759   1
   4   1   5 1.25524 0.51542  -2
  -4   1   7 1.25524 0.51542   1
  -3   1   7 27.8988 0.68593   1
   2   1   6 34.2345 0.87255  -2
  -2   1   7 34.2345 0.87255   1
  -1   1   7 1.37285 0.25648   1
   0   1   7 29.7359 0.68537  -2
   0   1   7 29.7359 0.68537   1
   1   1   7 43.2037 0.84096   1
  -2   1   8 96.2387 1.72139  -2
   2   1   7 96.2387 1.72139   1
   3   1   7 13.2876 0.64765   1
  -4   1   9 45.1840 1.29854  -2
   4   1   7 45.1840 1.29854   1
   5   1   7 4.01592 0.60467   1
  -6   1  10 103.836 2.34274  -2
   6   1   7 103.836 2.34274   1
  -7   1  11 3.00463 2.68108  -2
   7   1   7 3.00463 2.68108   1
  -8   1  11 -1.0656 1.99224  -2
   8   1   7 -1.0656 1.99224   1
  10   2   2 14.3123 3.00564  -2
 -10   2   7 14.3123 3.00564   1
  -9   2   7 14.6823 1.71573   1
   8   2   3 -1.7196 2.10435  -2
  -8   2   7 -1.7196 2.10435   1
  -7   2   7 128.498 4.70782   1
   6   2   4 15.7173 1.94292  -2
  -6   2   7 15.7173 1.94292   1
  -5   2   7 34.3308 1.17969   1
   4   2   5 12.7594 0.71186  -2
  -4   2   7 12.7594 0.71186   1
  -3   2   7 222.021 3.05905   1
   2   2   6 484.015 7.95095  -2
  -2   2   7 484.015 7.95095   1
  -1   2   7 19.5320 0.57135   1
   0   2   7 62.0468 1.05839  -2
   0   2   7 62.0468 1.05839   1
   1   2   7 453.025 6.24192   1
  -2   2   8 183.315 2.83303  -2
   2   2   7 183.315 2.83303   1
   3   2   7 0.38636 0.35031   1
  -4   2   9 19.4485 0.94014  -2
   4   2   7 19.4485 0.94014   1
   5   2   7 95.0517 1.97915   1
  -6   2  10 19.2342 1.27733  -2
   6   2   7 19.2342 1.27733   1
  -7   2  11 1.96976 2.62105  -2
   7   2   7 1.96976 2.62105   1
  -8   2  11 -1.1520 1.91024  -2
   8   2   7 -1.1520 1.91024   1
  10   3   2 11.1124 3.24152  -2
 -10   3   7 11.1124 3.24152   1
  -9   3   7 39.5224 2.52180   1
   8   3   3 18.4497 2.47361  -2
  -8   3   7 18.4497 2.47361   1
  -7   3   7 65.5219 2.99737   1
   6   3   4 129.659 5.42946  -2
  -6   3   7 129.659 5.42946   1
  -5   3   7 69.8344 2.32512   1
   4   3   5 9.90244 0.79275  -2
  -4   3   7 9.90244 0.79275   1
  -3   3   7 15.2862 0.63529   1
   2   3   6 92.0917 1.79505  -2
  -2   3   7 92.0917 1.79505   1
  -1   3   7 205.620 4.11619   1
   0   3   7 71.7260 1.34213  -2
   0   3   7 71.7260 1.34213   1
   1   3   7 70.8552 1.31542   1
  -2   3   8 90.2259 2.14478  -2
   2   3   7 90.2259 2.14478   1
   3   3   7 64.8096 1.42277   1
  -4   3   9 36.3591 1.34769  -2
   4   3   7 36.3591 1.34769   1
   5   3   7 27.6014 1.12002   1
  -6   3  10 68.5400 2.03608  -2
   6   3   7 68.5400 2.03608   1
  -7   3  11 20.3520 4.32821  -2
   7   3   7 20.3520 4.32821   1
  -8   3  11 2.29008 2.14310  -2
   8   3   7 2.29008 2.14310   1
  10   4   2 4.28932 3.15963  -2
 -10   4   7 4.28932 3.15963   1
  -9   4   7 3.82595 1.26379   1
   8   4   3 83.9894 4.33353  -2
  -8   4   7 83.9894 4.33353   1
  -7   4   7 9.35559 1.37745   1
   6   4   4 46.1101 2.78379  -2
  -6   4   7 46.1101 2.78379   1
  -5   4   7 168.959 4.50871   1
   4   4   5 232.400 4.91189  -2
  -4   4   7 232.400 4.91189   1
  -3   4   7 32.2708 0.88433   1
   2   4   6 155.882 2.83748  -2
  -2   4   7 155.882 2.83748   1
  -1   4   7 129.173 3.46973   1
   0   4   7 58.4976 1.96090  -2
   0   4   7 58.4976 1.96090   1
   1   4   7 123.018 2.03315   1
  -2   4   8 34.5496 1.18257  -2
   2   4   7 34.5496 1.18257   1
   3   4   7 149.967 2.79079   1
  -4   4   9 8.15173 0.94752  -2
   4   4   7 8.15173 0.94752   1
   5   4   7 36.5181 1.43772   1
  -6   4  10 7.68297 1.05076  -2
   6   4   7 7.68297 1.05076   1
  -7   4  11 33.4912 4.75957  -2
   7   4   7 33.4912 4.75957   1
  -8   4  11 -3.0918 1.93910  -2
   8   4   7 -3.0918 1.93910   1
  10   5   2 2.27340 3.27222  -2
 -10   5   7 2.27340 3.27222   1
  -9   5   7 18.0377 1.97996   1
   8   5   3 39.1858 3.09855  -2
  -8   5   7 39.1858 3.09855   1
  -7   5   7 0.43946 0.86161   1
   6   5   4 99.0373 4.80961  -2
  -6   5   7 99.0373 4.80961   1
  -5   5   7 173.542 4.67234   1
   4   5   5 196.496 4.31261  -2
  -4   5   7 196.496 4.31261   1
  -3   5   7 4.81545 0.42528   1
   2   5   6 18.6408 0.55291  -2
  -2   5   7 18.6408 0.55291   1
  -1   5   7 370.118 8.61075   1
   0   5   7 154.642 4.07252  -2
   0   5   7 154.642 4.07252   1
   1   5   7 3.59141 0.38535   1
  -2   5   8 17.1489 0.82061  -2
   2   5   7 17.1489 0.82061   1
   3   5   7 97.2317 2.31191   1
  -4   5   9 0.50485 0.99019  -2
   4   5   7 0.50485 0.99019   1
   5   5   7 2.57370 0.69154   1
  -6   5  10 21.2203 1.30909  -2
   6   5   7 21.2203 1.30909   1
  -7   5  11 9.00630 4.81149  -2
   7   5   7 9.00630 4.81149   1
  -8   5  11 4.55294 2.24648  -2
   8   5   7 4.55294 2.24648   1
  10   6   2 8.59467 3.51761  -2
 -10   6   7 8.59467 3.51761   1
  -9   6   7 2.31907 1.25291   1
   8   6   3 -0.5588 2.12893  -2
  -8   6   7 -0.5588 2.12893   1
  -7   6   7 28.3672 2.05345   1
   6   6   4 38.6543 2.75761  -2
  -6   6   7 38.6543 2.75761   1
  -5   6   7 0.59225 0.63127   1
   4   6   5 12.1625 1.23091  -2
  -4   6   7 12.1625 1.23091   1
  -3   6   7 2.89534 0.42864   1
   2   6   6 103.488 2.06299  -2
  -2   6   7 103.488 2.06299   1
  -1   6   7 34.8984 1.62714   1
   0   6   7 1.46562 0.42701  -2
   0   6   7 1.46562 0.42701   1
   1   6   7 6.52350 0.47066   1
  -2   6   8 47.8164 1.37571  -2
   2   6   7 47.8164 1.37571   1
   3   6   7 37.4165 1.34571   1
  -4   6   9 6.92895 1.07220  -2
   4   6   7 6.92895 1.07220   1
   5   6   7 11.2793 1.12246   1
  -6   6  10 20.5202 1.35106  -2
   6   6   7 20.5202 1.35106   1
  -7   6  11 -1.8360 4.85412  -2
   7   6   7 -1.8360 4.85412   1
  -8   6  11 0.19683 2.03956  -2
   8   6   7 0.19683 2.03956   1
  -9   7   7 1.97889 1.31514   1
   8   7   3 1.40524 2.32725  -2
  -8   7   7 1.40524 2.32725   1
  -7   7   7 15.3390 1.56731   1
   6   7   4 94.7995 4.60304  -2
  -6   7   7 94.7995 4.60304   1
  -5   7   7 3.87570 0.83567   1
   4   7   5 20.0424 1.43623  -2
  -4   7   7 20.0424 1.43623   1
  -3   7   7 10.0580 0.69048   1
   2   7   6 110.916 2.22662  -2
  -2   7   7 110.916 2.22662   1
  -1   7   7 1.80830 0.29553   1
   0   7   7 114.777 2.37204  -2
   0   7   7 114.777 2.37204   1
   1   7   7 3.09379 0.48973   1
  -2   7   8 65.3898 1.73857  -2
   2   7   7 65.3898 1.73857   1
   3   7   7 20.4369 1.08929   1
  -4   7   9 48.7195 1.89753  -2
   4   7   7 48.7195 1.89753   1
   5   7   7 4.17836 0.88047   1
  -6   7  10 25.8332 1.65413  -2
   6   7   7 25.8332 1.65413   1
  -7   7  11 -2.2125 5.17301  -2
   7   7   7 -2.2125 5.17301   1
  -8   7  11 11.1884 2.29973  -2
   8   7   7 11.1884 2.29973   1
  -9   8   7 4.77198 1.53191   1
   8   8   3 6.11180 2.41296  -2
  -8   8   7 6.11180 2.41296   1
  -7   8   7 4.06952 1.11410   1
   6   8   4 2.09986 1.65924  -2
  -6   8   7 2.09986 1.65924   1
  -5   8   7 124.279 3.82612   1
   4   8   5 14.1289 1.38773  -2
  -4   8   7 14.1289 1.38773   1
  -3   8   7 0.45721 0.52758   1
   2   8   6 159.608 3.50419  -2
  -2   8   7 159.608 3.50419   1
  -1   8   7 90.9971 2.07039   1
   0   8   7 3.91014 0.73676  -2
   0   8   7 3.91014 0.73676   1
   1   8   7 2.93425 0.52446   1
  -2   8   8 119.652 2.93966  -2
   2   8   7 119.652 2.93966   1
   3   8   7 183.279 3.87513   1
  -4   8   9 1.41577 0.95432  -2
   4   8   7 1.41577 0.95432   1
   5   8   7 3.35818 0.88923   1
  -6   8  10 25.0572 2.13029  -2
   6   8   7 25.0572 2.13029   1
  -7   8  11 28.9015 3.87525  -2
   7   8   7 28.9015 3.87525   1
  -9   9   7 -0.0074 1.94949   1
   8   9   3 -0.5138 2.22766  -2
  -8   9   7 -0.5138 2.22766   1
  -7   9   7 36.5535 2.40573   1
   6   9   4 22.9393 2.40693  -2
  -6   9   7 22.9393 2.40693   1
  -5   9   7 3.84614 0.92153   1
   4   9   5 56.3264 2.35627  -2
  -4   9   7 56.3264 2.35627   1
  -3   9   7 127.462 3.27188   1
   2   9   6 19.0739 1.14062  -2
  -2   9   7 19.0739 1.14062   1
  -1   9   7 8.47717 0.76624   1
   0   9   7 90.8777 2.52999  -2
   0   9   7 90.8777 2.52999   1
   1   9   7 79.6766 2.04165   1
  -2   9   8 21.5242 1.21896  -2
   2   9   7 21.5242 1.21896   1
   3   9   7 11.6614 1.00359   1
  -4   9   9 13.3871 1.29648  -2
   4   9   7 13.3871 1.29648   1
   5   9   7 1.07073 0.84332   1
  -6   9  10 27.5198 2.15016  -2
   6   9   7 27.5198 2.15016   1
  -7   9  11 4.16996 3.20277  -2
   7   9   7 4.16996 3.20277   1
   9  10   2 -8.2790 4.71127  -2
  -9  10   7 -8.2790 4.71127   1
   8  10   3 6.38346 2.26249  -2
  -8  10   7 6.38346 2.26249   1
  -7  10   7 15.7283 1.84070   1
   6  10   4 81.7503 3.92719  -2
  -6  10   7 81.7503 3.92719   1
  -5  10   7 4.37032 0.99342   1
   4  10   5 15.5173 1.49893  -2
  -4  10   7 15.5173 1.49893   1
  -3  10   7 115.106 3.13056   1
   2  10   6 128.640 3.25999  -2
  -2  10   7 128.640 3.25999   1
  -1  10   7 12.4490 1.07845   1
   0  10   7 13.6873 1.09700  -2
   0  10   7 13.6873 1.09700   1
   1  10   7 40.5310 1.76348   1
  -2  10   8 51.3874 1.65264  -2
   2  10   7 51.3874 1.65264   1
   3  10   7 39.9735 1.57230   1
  -4  10   9 6.04928 1.15731  -2
   4  10   7 6.04928 1.15731   1
   5  10   7 19.9838 1.87659   1
  -6  10  10 1.67967 1.79344  -2
   6  10   7 1.67967 1.79344   1
   7  10   7 14.7190 2.28375   1
   8  11   3 -3.3159 1.99348  -2
  -8  11   7 -3.3159 1.99348   1
  -7  11   7 14.3995 1.92504   1
   6  11   4 72.5417 3.83918  -2
  -6  11   7 72.5417 3.83918   1
  -5  11   7 -0.3302 0.75734   1
   4  11   5 0.17331 1.06969  -2
  -4  11   7 0.17331 1.06969   1
  -3  11   7 188.916 4.60034   1
   2  11   6 177.855 4.30011  -2
  -2  11   7 177.855 4.30011   1
  -1  11   7 6.35787 0.94379   1
   0  11   7 43.9052 1.79611  -2
   0  11   7 43.9052 1.79611   1
   1  11   7 104.271 3.04477   1
  -2  11   8 53.6334 2.06621  -2
   2  11   7 53.6334 2.06621   1
   3  11   7 0.22731 0.65851   1
  -4  11   9 0.86814 1.10627  -2
   4  11   7 0.86814 1.10627   1
   5  11   7 39.8540 2.93319   1
  -6  11  10 6.86620 1.94310  -2
   6  11   7 6.86620 1.94310   1
  -8  12   7 3.37361 1.48193   1
  -7  12   7 -1.2958 1.06478   1
   6  12   4 27.2297 2.47346  -2
  -6  12   7 27.2297 2.47346   1
  -5  12   7 0.34239 0.74804   1
   4  12   5 26.5306 1.83897  -2
  -4  12   7 26.5306 1.83897   1
  -3  12   7 3.23069 0.85931   1
   2  12   6 46.2728 1.86602  -2
  -2  12   7 46.2728 1.86602   1
  -1  12   7 34.7019 1.67008   1
   0  12   7 56.7852 2.09883  -2
   0  12   7 56.7852 2.09883   1
   1  12   7 1.31044 0.79165   1
  -2  12   8 24.9739 1.52984  -2
   2  12   7 24.9739 1.52984   1
   3  12   7 0.12856 0.83805   1
  -4  12   9 10.4476 1.78652  -2
   4  12   7 10.4476 1.78652   1
   5  12   7 1.07858 1.31939   1
  -6  12  10 4.20062 1.90981  -2
   6  12   7 4.20062 1.90981   1
  -7  13   7 2.94602 1.42702   1
   6  13   4 21.2837 2.42727  -2
  -6  13   7 21.2837 2.42727   1
  -5  13   7 -0.0434 0.84689   1
   4  13   5 26.8822 1.89089  -2
  -4  13   7 26.8822 1.89089   1
  -3  13   7 7.86497 1.13775   1
   2  13   6 8.38867 1.09911  -2
  -2  13   7 8.38867 1.09911   1
  -1  13   7 3.59599 0.91121   1
   0  13   7 44.1493 1.89017  -2
   0  13   7 44.1493 1.89017   1
   1  13   7 7.59713 1.11970   1
  -2  13   8 40.6489 1.91637  -2
   2  13   7 40.6489 1.91637   1
   3  13   7 -0.5400 0.93025   1
  -4  13   9 34.6078 2.70785  -2
   4  13   7 34.6078 2.70785   1
   5  13   7 11.7240 2.16906   1
   6  14   4 1.52394 1.73602  -2
  -6  14   7 1.52394 1.73602   1
  -5  14   7 0.67086 1.19032   1
   4  14   5 1.25577 1.25237  -2
  -4  14   7 1.25577 1.25237   1
  -3  14   7 24.3962 1.87175   1
   2  14   6 31.0162 1.97170  -2
  -2  14   7 31.0162 1.97170   1
  -1  14   7 5.00673 1.14130   1
   0  14   7 1.29940 1.11763  -2
   0  14   7 1.29940 1.11763   1
   1  14   7 54.1722 2.64382   1
  -2  14   8 18.4691 1.67506  -2
   2  14   7 18.4691 1.67506   1
   3  14   7 19.0218 2.21356   1
  -4  14   9 2.49006 1.67116  -2
   4  14   7 2.49006 1.67116   1
  -5  15   7 12.0695 1.99017   1
   4  15   5 -1.0581 1.61631  -2
  -4  15   7 -1.0581 1.61631   1
  -3  15   7 0.88279 1.04553   1
   2  15   6 10.9637 1.56473  -2
  -2  15   7 10.9637 1.56473   1
  -1  15   7 15.4854 1.67517   1
   0  15   7 11.2858 1.51171  -2
   0  15   7 11.2858 1.51171   1
   1  15   7 2.64124 1.19247   1
  -2  15   8 30.1473 2.05649  -2
   2  15   7 30.1473 2.05649   1
   3  15   7 10.8279 1.94578   1
  -4  15   9 6.14521 2.94745  -2
   4  15   7 6.14521 2.94745   1
   4  16   5 19.9116 2.23831  -2
  -4  16   7 19.9116 2.23831   1
  -3  16   7 -0.9435 1.06071   1
   2  16   6 53.9875 2.67180  -2
  -2  16   7 53.9875 2.67180   1
  -1  16   7 27.6016 2.17529   1
   0  16   7 41.4635 2.36634  -2
   0  16   7 41.4635 2.36634   1
   1  16   7 3.57706 1.30779   1
  -2  16   8 15.3863 2.10275  -2
   2  16   7 15.3863 2.10275   1
   2  17   6 0.88471 1.61048  -2
  -2  17   7 0.88471 1.61048   1
  -1  17   7 19.1764 2.29895   1
   0  17   7 1.25884 1.71705  -2
   0  17   7 1.25884 1.71705   1
   1  17   7 1.40358 1.87004   1
 -10   0   8 8.74019 2.80431   1
  -9   0   8 10.1070 2.08800   1
   8   0   4 49.4504 4.58251  -2
  -8   0   8 49.4504 4.58251   1
  -7   0   8 364.131 15.4188   1
  -6   0   8 290.639 12.4550   1
  -5   0   8 3.39287 0.64683   1
   4   0   6 200.903 4.62807  -2
  -4   0   8 200.903 4.62807   1
  -3   0   8 419.442 8.79832   1
  -2   0   8 602.020 12.5279   1
  -1   0   8 32.1408 1.25929   1
   0   0   8 331.486 6.27042  -2
   0   0   8 331.486 6.27042   1
   1   0   8 227.340 5.20075   1
   2   0   8 622.443 12.9468   1
   3   0   8 253.313 5.90620   1
  -4   0  10 460.614 10.0619  -2
   4   0   8 460.614 10.0619   1
   5   0   8 52.2061 2.16304   1
   6   0   8 261.709 6.57422   1
   7   0   8 18.9556 1.90343   1
  -8   0  12 153.934 9.13239  -2
   8   0   8 153.934 9.13239   1
  10   1   3 79.4202 4.82628  -2
 -10   1   8 79.4202 4.82628   1
  -9   1   8 16.2627 1.75630   1
   8   1   4 84.3870 4.70683  -2
  -8   1   8 84.3870 4.70683   1
  -7   1   8 198.991 6.61338   1
   6   1   5 121.064 4.80516  -2
  -6   1   8 121.064 4.80516   1
  -5   1   8 60.6908 1.90588   1
   4   1   6 61.3377 1.52578  -2
  -4   1   8 61.3377 1.52578   1
  -3   1   8 801.014 11.4201   1
   2   1   7 148.653 2.56006  -2
  -2   1   8 148.653 2.56006   1
  -1   1   8 167.474 2.61522   1
   0   1   8 2.91015 0.42066  -2
   0   1   8 2.91015 0.42066   1
   1   1   8 1046.45 13.8914   1
  -2   1   9 160.156 2.80352  -2
   2   1   8 160.156 2.80352   1
   3   1   8 177.426 2.93502   1
  -4   1  10 72.0333 1.72677  -2
   4   1   8 72.0333 1.72677   1
   5   1   8 359.269 5.48215   1
  -6   1  11 17.6484 1.19205  -2
   6   1   8 17.6484 1.19205   1
   7   1   8 58.0371 1.98142   1
  -8   1  12 2.21674 2.13979  -2
   8   1   8 2.21674 2.13979   1
  10   2   3 90.1319 5.02162  -2
 -10   2   8 90.1319 5.02162   1
  -9   2   8 49.2769 2.89997   1
   8   2   4 156.341 6.18291  -2
  -8   2   8 156.341 6.18291   1
  -7   2   8 247.200 7.86574   1
   6   2   5 478.627 14.0382  -2
  -6   2   8 478.627 14.0382   1
  -5   2   8 74.8278 2.22773   1
   4   2   6 889.401 15.8607  -2
  -4   2   8 889.401 15.8607   1
  -3   2   8 586.711 7.96603   1
   2   2   7 1234.53 17.5461  -2
  -2   2   8 1234.53 17.5461   1
  -1   2   8 89.2815 1.56519   1
   0   2   8 1174.04 14.5731  -2
   0   2   8 1174.04 14.5731   1
   1   2   8 662.447 9.63017   1
  -2   2   9 510.080 7.61675  -2
   2   2   8 510.080 7.61675   1
   3   2   8 32.7695 1.09792   1
  -4   2  10 304.440 4.99395  -2
   4   2   8 304.440 4.99395   1
   5   2   8 115.098 2.31795   1
  -6   2  11 140.043 3.30469  -2
   6   2   8 140.043 3.30469   1
   7   2   8 1.25439 0.69104   1
  -8   2  12 81.8034 4.48128  -2
   8   2   8 81.8034 4.48128   1
  10   3   3 103.506 5.47594  -2
 -10   3   8 103.506 5.47594   1
  -9   3   8 96.4375 4.29902   1
   8   3   4 159.956 6.44987  -2
  -8   3   8 159.956 6.44987   1
  -7   3   8 482.547 14.0261   1
   6   3   5 592.708 16.9924  -2
  -6   3   8 592.708 16.9924   1
  -5   3   8 656.308 13.6874   1
   4   3   6 460.317 8.57091  -2
  -4   3   8 460.317 8.57091   1
  -3   3   8 1116.13 20.6594   1
   2   3   7 696.102 15.2683  -2
  -2   3   8 696.102 15.2683   1
  -1   3   8 808.666 12.9870   1
   0   3   8 487.370 8.22244  -2
   0   3   8 487.370 8.22244   1
   1   3   8 837.626 12.0269   1
  -2   3   9 110.129 2.36935  -2
   2   3   8 110.129 2.36935   1
   3   3   8 517.011 7.82834   1
  -4   3  10 182.932 3.67217  -2
   4   3   8 182.932 3.67217   1
   5   3   8 292.499 4.94810   1
  -6   3  11 39.0014 1.71031  -2
   6   3   8 39.0014 1.71031   1
   7   3   8 104.959 3.69445   1
  -8   3  12 27.2429 2.88997  -2
   8   3   8 27.2429 2.88997   1
  10   4   3 57.3953 4.19003  -2
 -10   4   8 57.3953 4.19003   1
  -9   4   8 122.610 5.04153   1
   8   4   4 91.9853 4.56872  -2
  -8   4   8 91.9853 4.56872   1
  -7   4   8 52.0815 2.71636   1
   6   4   5 140.680 5.39505  -2
  -6   4   8 140.680 5.39505   1
  -5   4   8 301.925 8.98889   1
   4   4   6 544.080 15.3647  -2
  -4   4   8 544.080 15.3647   1
  -3   4   8 201.703 4.19931   1
   2   4   7 217.915 3.88715  -2
  -2   4   8 217.915 3.88715   1
  -1   4   8 271.896 6.53344   1
   0   4   8 705.073 10.7585  -2
   0   4   8 705.073 10.7585   1
   1   4   8 89.3136 1.92314   1
  -2   4   9 356.801 7.08656  -2
   2   4   8 356.801 7.08656   1
   3   4   8 298.478 4.85664   1
  -4   4  10 337.561 6.14557  -2
   4   4   8 337.561 6.14557   1
   5   4   8 38.4969 1.52621   1
  -6   4  11 118.892 3.01777  -2
   6   4   8 118.892 3.01777   1
   7   4   8 39.0081 2.28347   1
  -8   4  12 64.8792 4.06179  -2
   8   4   8 64.8792 4.06179   1
 -10   5   8 43.4502 2.99011   1
  -9   5   8 57.8319 3.26584   1
   8   5   4 102.058 4.95048  -2
  -8   5   8 102.058 4.95048   1
  -7   5   8 25.6072 1.92367   1
   6   5   5 116.660 4.76209  -2
  -6   5   8 116.660 4.76209   1
  -5   5   8 256.969 7.85856   1
   4   5   6 87.9623 3.54960  -2
  -4   5   8 87.9623 3.54960   1
  -3   5   8 221.407 4.58046   1
   2   5   7 54.7983 1.75041  -2
  -2   5   8 54.7983 1.75041   1
  -1   5   8 983.872 21.4501   1
   0   5   8 272.008 6.58009  -2
   0   5   8 272.008 6.58009   1
   1   5   8 231.891 4.30814   1
  -2   5   9 29.9299 1.25367  -2
   2   5   8 29.9299 1.25367   1
   3   5   8 381.712 7.70975   1
  -4   5  10 56.4512 1.77195  -2
   4   5   8 56.4512 1.77195   1
   5   5   8 137.873 3.18121   1
  -6   5  11 9.39900 1.30465  -2
   6   5   8 9.39900 1.30465   1
  -7   5  12 210.758 9.42028  -2
   7   5   8 210.758 9.42028   1
  -9   6   8 108.319 4.74752   1
   8   6   4 83.5314 4.38909  -2
  -8   6   8 83.5314 4.38909   1
  -7   6   8 0.29089 0.86405   1
   6   6   5 160.586 5.90184  -2
  -6   6   8 160.586 5.90184   1
  -5   6   8 237.654 7.43856   1
   4   6   6 452.558 13.1371  -2
  -4   6   8 452.558 13.1371   1
  -3   6   8 11.1006 0.67064   1
   2   6   7 178.579 3.71708  -2
  -2   6   8 178.579 3.71708   1
  -1   6   8 211.720 5.50290   1
   0   6   8 354.458 7.12246  -2
   0   6   8 354.458 7.12246   1
   1   6   8 134.584 2.77405   1
  -2   6   9 379.371 7.57725  -2
   2   6   8 379.371 7.57725   1
   3   6   8 70.1906 2.12160   1
  -4   6  10 341.760 7.18987  -2
   4   6   8 341.760 7.18987   1
   5   6   8 12.1462 1.06758   1
  -6   6  11 112.725 3.37787  -2
   6   6   8 112.725 3.37787   1
   7   6   8 45.4419 2.50989   1
  -9   7   8 129.139 5.41157   1
   8   7   4 165.080 6.66309  -2
  -8   7   8 165.080 6.66309   1
  -7   7   8 24.9614 1.95383   1
   6   7   5 32.1664 2.60167  -2
  -6   7   8 32.1664 2.60167   1
  -5   7   8 376.018 11.1191   1
   4   7   6 222.374 7.16673  -2
  -4   7   8 222.374 7.16673   1
  -3   7   8 104.274 2.50893   1
   2   7   7 19.4773 0.85222  -2
  -2   7   8 19.4773 0.85222   1
  -1   7   8 764.036 14.6523   1
   0   7   8 52.9047 1.35835  -2
   0   7   8 52.9047 1.35835   1
   1   7   8 200.013 3.91042   1
  -2   7   9 41.7607 1.55522  -2
   2   7   8 41.7607 1.55522   1
   3   7   8 424.072 8.56635   1
  -4   7  10 72.6908 2.33231  -2
   4   7   8 72.6908 2.33231   1
   5   7   8 98.6881 2.97160   1
  -6   7  11 12.2029 1.52403  -2
   6   7   8 12.2029 1.52403   1
  -7   7  12 120.410 6.83142  -2
   7   7   8 120.410 6.83142   1
   9   8   3 109.855 8.81190  -2
  -9   8   8 109.855 8.81190   1
   8   8   4 83.1432 4.51479  -2
  -8   8   8 83.1432 4.51479   1
  -7   8   8 86.5953 3.87372   1
   6   8   5 167.508 6.20686  -2
  -6   8   8 167.508 6.20686   1
  -5   8   8 345.827 10.4384   1
   4   8   6 389.859 11.6017  -2
  -4   8   8 389.859 11.6017   1
  -3   8   8 63.3438 1.98477   1
   2   8   7 684.914 11.6809  -2
  -2   8   8 684.914 11.6809   1
  -1   8   8 627.983 10.7808   1
   0   8   8 460.315 9.21370  -2
   0   8   8 460.315 9.21370   1
   1   8   8 62.3984 1.70015   1
  -2   8   9 404.558 8.13236  -2
   2   8   8 404.558 8.13236   1
   3   8   8 151.138 3.72143   1
  -4   8  10 169.320 4.18435  -2
   4   8   8 169.320 4.18435   1
   5   8   8 3.07262 0.90463   1
  -6   8  11 155.904 4.25819  -2
   6   8   8 155.904 4.25819   1
  -7   8  12 16.8904 3.74518  -2
   7   8   8 16.8904 3.74518   1
   9   9   3 51.1697 6.77005  -2
  -9   9   8 51.1697 6.77005   1
   8   9   4 153.792 6.49834  -2
  -8   9   8 153.792 6.49834   1
  -7   9   8 53.9488 2.98457   1
   6   9   5 38.9805 2.85388  -2
  -6   9   8 38.9805 2.85388   1
  -5   9   8 282.048 8.85796   1
   4   9   6 377.968 11.3330  -2
  -4   9   8 377.968 11.3330   1
  -3   9   8 127.977 3.30942   1
   2   9   7 158.388 3.81533  -2
  -2   9   8 158.388 3.81533   1
  -1   9   8 285.351 6.18770   1
   0   9   8 184.701 4.28879  -2
   0   9   8 184.701 4.28879   1
   1   9   8 194.670 3.96073   1
  -2   9   9 108.099 2.88841  -2
   2   9   8 108.099 2.88841   1
   3   9   8 354.366 7.45328   1
  -4   9  10 130.453 3.51620  -2
   4   9   8 130.453 3.51620   1
   5   9   8 95.2430 3.62707   1
  -6   9  11 64.4695 3.81356  -2
   6   9   8 64.4695 3.81356   1
   8  10   4 85.9420 4.66575  -2
  -8  10   8 85.9420 4.66575   1
  -7  10   8 114.264 4.76325   1
   6  10   5 112.875 4.86798  -2
  -6  10   8 112.875 4.86798   1
  -5  10   8 99.6298 4.10651   1
   4  10   6 147.060 5.38672  -2
  -4  10   8 147.060 5.38672   1
  -3  10   8 176.598 4.30713   1
   2  10   7 260.319 5.76534  -2
  -2  10   8 260.319 5.76534   1
  -1  10   8 119.187 3.21873   1
   0  10   8 167.886 4.06077  -2
   0  10   8 167.886 4.06077   1
   1  10   8 185.539 5.15660   1
  -2  10   9 197.375 4.53972  -2
   2  10   8 197.375 4.53972   1
   3  10   8 91.3444 2.73845   1
  -4  10  10 69.5868 2.47106  -2
   4  10   8 69.5868 2.47106   1
   5  10   8 39.0422 2.36740   1
  -6  10  11 114.928 5.25150  -2
   6  10   8 114.928 5.25150   1
   8  11   4 77.9018 4.58751  -2
  -8  11   8 77.9018 4.58751   1
  -7  11   8 63.7296 3.49384   1
   6  11   5 52.3601 3.21680  -2
  -6  11   8 52.3601 3.21680   1
  -5  11   8 85.8064 3.79055   1
   4  11   6 99.2379 4.10699  -2
  -4  11   8 99.2379 4.10699   1
  -3  11   8 242.988 6.39590   1
   2  11   7 96.2637 3.19710  -2
  -2  11   8 96.2637 3.19710   1
  -1  11   8 201.325 4.84117   1
   0  11   8 111.781 3.51979  -2
   0  11   8 111.781 3.51979   1
   1  11   8 217.146 5.90819   1
  -2  11   9 36.9298 1.66864  -2
   2  11   8 36.9298 1.66864   1
   3  11   8 138.292 3.67703   1
  -4  11  10 36.3122 2.24016  -2
   4  11   8 36.3122 2.24016   1
   5  11   8 88.3855 3.63533   1
  -6  11  11 13.9368 2.29689  -2
   6  11   8 13.9368 2.29689   1
  -7  12   8 77.4832 3.94263   1
   6  12   5 20.9186 2.48015  -2
  -6  12   8 20.9186 2.48015   1
  -5  12   8 5.23710 1.17556   1
   4  12   6 71.7651 2.82076  -2
  -4  12   8 71.7651 2.82076   1
  -3  12   8 105.896 3.56140   1
   2  12   7 82.3208 2.93503  -2
  -2  12   8 82.3208 2.93503   1
  -1  12   8 2.30244 0.83429   1
   0  12   8 145.808 4.34152  -2
   0  12   8 145.808 4.34152   1
   1  12   8 41.4165 2.13191   1
  -2  12   9 191.581 5.48456  -2
   2  12   8 191.581 5.48456   1
   3  12   8 0.01087 0.99937   1
  -4  12  10 107.681 4.00375  -2
   4  12   8 107.681 4.00375   1
   5  12   8 20.1413 2.41917   1
   7  13   4 61.9995 7.03823  -2
  -7  13   8 61.9995 7.03823   1
   6  13   5 71.4342 3.94356  -2
  -6  13   8 71.4342 3.94356   1
  -5  13   8 14.9655 1.84005   1
   4  13   6 22.1963 1.77036  -2
  -4  13   8 22.1963 1.77036   1
  -3  13   8 122.546 4.01081   1
   2  13   7 28.1873 1.75920  -2
  -2  13   8 28.1873 1.75920   1
  -1  13   8 62.2445 2.60868   1
   0  13   8 8.15290 1.26887  -2
   0  13   8 8.15290 1.26887   1
   1  13   8 166.607 5.05046   1
  -2  13   9 10.1652 1.54948  -2
   2  13   8 10.1652 1.54948   1
   3  13   8 57.0170 3.38181   1
  -4  13  10 9.29771 1.93414  -2
   4  13   8 9.29771 1.93414   1
   6  14   5 44.2936 3.34004  -2
  -6  14   8 44.2936 3.34004   1
  -5  14   8 20.6257 2.15190   1
   4  14   6 120.330 4.95957  -2
  -4  14   8 120.330 4.95957   1
  -3  14   8 109.159 4.70040   1
   2  14   7 81.0472 3.63084  -2
  -2  14   8 81.0472 3.63084   1
  -1  14   8 37.4946 2.57058   1
   0  14   8 132.648 5.06521  -2
   0  14   8 132.648 5.06521   1
   1  14   8 83.0945 4.05502   1
  -2  14   9 75.1106 3.69153  -2
   2  14   8 75.1106 3.69153   1
   3  14   8 12.4317 2.08221   1
  -4  14  10 72.0013 3.89815  -2
   4  14   8 72.0013 3.89815   1
  -5  15   8 25.5800 2.48778   1
   4  15   6 68.8856 3.78479  -2
  -4  15   8 68.8856 3.78479   1
  -3  15   8 101.098 4.57736   1
   2  15   7 137.336 6.87984  -2
  -2  15   8 137.336 6.87984   1
  -1  15   8 59.4128 3.43920   1
   0  15   8 125.791 5.05687  -2
   0  15   8 125.791 5.05687   1
   1  15   8 123.454 5.31304   1
  -2  15   9 105.771 6.11558  -2
   2  15   8 105.771 6.11558   1
   3  15   8 33.1584 2.81908   1
  -3  16   8 85.1308 4.27209   1
   2  16   7 40.3710 2.78436  -2
  -2  16   8 40.3710 2.78436   1
  -1  16   8 83.8165 4.21033   1
   0  16   8 73.5696 3.73319  -2
   0  16   8 73.5696 3.73319   1
   1  16   8 52.7844 3.40774   1
  -9   0   9 -0.0709 1.31511   1
  -8   0   9 -0.2657 2.42452   1
  -7   0   9 -0.3280 1.26007   1
  -5   0   9 -1.2233 0.49170   1
  -4   0   9 -1.7381 1.24632   1
  -3   0   9 -0.4134 0.52532   1
  -1   0   9 0.56523 0.49018   1
   0   0   9 -0.8741 0.88553   1
   1   0   9 0.27845 0.59984   1
   3   0   9 -0.7011 0.51772   1
   4   0   9 0.75422 1.39566   1
   5   0   9 0.63922 0.71488   1
   7   0   9 -0.0342 0.83128   1
  10   1   4 16.1599 3.60241  -2
 -10   1   9 16.1599 3.60241   1
  -9   1   9 2.34603 1.18997   1
   8   1   5 13.3213 2.46531  -2
  -8   1   9 13.3213 2.46531   1
  -7   1   9 14.4856 1.59997   1
   6   1   6 73.5538 3.71325  -2
  -6   1   9 73.5538 3.71325   1
  -5   1   9 9.60850 0.75859   1
   4   1   7 81.7085 2.13093  -2
  -4   1   9 81.7085 2.13093   1
  -3   1   9 159.825 3.00436   1
   2   1   8 307.496 5.80169  -2
  -2   1   9 307.496 5.80169   1
  -1   1   9 15.2109 0.70636   1
   0   1   9 162.554 2.80305  -2
   0   1   9 162.554 2.80305   1
   1   1   9 1.82765 0.47255   1
  -2   1  10 181.239 3.13990  -2
   2   1   9 181.239 3.13990   1
   3   1   9 4.42211 0.57540   1
  -4   1  11 24.5847 1.12090  -2
   4   1   9 24.5847 1.12090   1
   5   1   9 1.21059 0.57637   1
  -6   1  12 6.36588 1.17307  -2
   6   1   9 6.36588 1.17307   1
   7   1   9 4.28059 0.83533   1
  10   2   4 5.92800 3.34847  -2
 -10   2   9 5.92800 3.34847   1
  -9   2   9 2.03780 1.16945   1
   8   2   5 6.29052 2.48991  -2
  -8   2   9 6.29052 2.48991   1
  -7   2   9 102.092 4.08036   1
   6   2   6 66.2333 3.86474  -2
  -6   2   9 66.2333 3.86474   1
  -5   2   9 2.14144 0.63162   1
   4   2   7 14.6034 1.31684  -2
  -4   2   9 14.6034 1.31684   1
  -3   2   9 463.778 7.50558   1
   2   2   8 70.5089 1.90363  -2
  -2   2   9 70.5089 1.90363   1
  -1   2   9 27.8980 0.90093   1
   0   2   9 69.6872 1.52663  -2
   0   2   9 69.6872 1.52663   1
   1   2   9 423.877 6.57336   1
  -2   2  10 40.0208 1.18245  -2
   2   2   9 40.0208 1.18245   1
   3   2   9 12.9006 0.82792   1
  -4   2  11 2.07104 0.80749  -2
   4   2   9 2.07104 0.80749   1
   5   2   9 100.339 2.30874   1
  -6   2  12 10.0103 1.42574  -2
   6   2   9 10.0103 1.42574   1
   7   2   9 7.87163 1.09259   1
 -10   3   9 0.97308 1.28608   1
  -9   3   9 12.4117 1.75685   1
   8   3   5 2.06633 2.65128  -2
  -8   3   9 2.06633 2.65128   1
  -7   3   9 7.10947 1.33434   1
   6   3   6 2.46852 2.20050  -2
  -6   3   9 2.46852 2.20050   1
  -5   3   9 74.8215 2.36307   1
   4   3   7 64.1024 2.30699  -2
  -4   3   9 64.1024 2.30699   1
  -3   3   9 64.0880 1.74175   1
   2   3   8 18.9933 1.14975  -2
  -2   3   9 18.9933 1.14975   1
  -1   3   9 106.414 2.02890   1
   0   3   9 5.45668 0.67334  -2
   0   3   9 5.45668 0.67334   1
   1   3   9 17.9353 0.82900   1
  -2   3  10 119.297 2.52044  -2
   2   3   9 119.297 2.52044   1
   3   3   9 10.7134 0.88510   1
  -4   3  11 4.91997 0.98507  -2
   4   3   9 4.91997 0.98507   1
   5   3   9 7.95276 0.82042   1
  -6   3  12 5.82483 1.30900  -2
   6   3   9 5.82483 1.30900   1
   7   3   9 0.88368 0.98939   1
  -9   4   9 27.3034 2.26780   1
   8   4   5 1.08709 2.73948  -2
  -8   4   9 1.08709 2.73948   1
  -7   4   9 17.2811 1.73752   1
   6   4   6 22.7128 2.76272  -2
  -6   4   9 22.7128 2.76272   1
  -5   4   9 168.276 4.26653   1
   4   4   7 15.3670 1.79733  -2
  -4   4   9 15.3670 1.79733   1
  -3   4   9 31.9037 1.24492   1
   2   4   8 42.7827 1.36965  -2
  -2   4   9 42.7827 1.36965   1
  -1   4   9 448.388 9.69552   1
   0   4   9 2.36270 0.57376  -2
   0   4   9 2.36270 0.57376   1
   1   4   9 15.8451 0.82279   1
  -2   4  10 1.61204 0.76074  -2
   2   4   9 1.61204 0.76074   1
   3   4   9 224.101 3.89990   1
  -4   4  11 1.72086 0.96893  -2
   4   4   9 1.72086 0.96893   1
   5   4   9 6.36234 0.88124   1
  -6   4  12 6.25565 1.36584  -2
   6   4   9 6.25565 1.36584   1
  -7   4  13 36.5292 4.09372  -2
   7   4   9 36.5292 4.09372   1
  -9   5   9 6.83983 1.60983   1
   8   5   5 0.49887 2.66198  -2
  -8   5   9 0.49887 2.66198   1
  -7   5   9 6.74333 1.33676   1
   6   5   6 24.5784 2.59698  -2
  -6   5   9 24.5784 2.59698   1
  -5   5   9 29.2209 1.81668   1
   4   5   7 1.51589 1.62818  -2
  -4   5   9 1.51589 1.62818   1
  -3   5   9 8.55761 0.71651   1
   2   5   8 1.58748 1.87727  -2
  -2   5   9 1.58748 1.87727   1
  -1   5   9 2.99028 1.11098   1
   0   5   9 7.20073 0.77779  -2
   0   5   9 7.20073 0.77779   1
   1   5   9 71.8385 1.92032   1
  -2   5  10 68.3273 1.95364  -2
   2   5   9 68.3273 1.95364   1
   3   5   9 0.13864 0.59366   1
  -4   5  11 18.9887 1.22616  -2
   4   5   9 18.9887 1.22616   1
   5   5   9 21.5371 1.28011   1
  -6   5  12 6.93495 1.46215  -2
   6   5   9 6.93495 1.46215   1
  -7   5  13 1.27050 3.10147  -2
   7   5   9 1.27050 3.10147   1
  -9   6   9 1.57890 1.33269   1
   8   6   5 3.16007 2.75734  -2
  -8   6   9 3.16007 2.75734   1
  -7   6   9 26.9929 1.99899   1
   6   6   6 45.5424 3.40940  -2
  -6   6   9 45.5424 3.40940   1
  -5   6   9 0.87006 0.85527   1
   4   6   7 11.3663 1.70211  -2
  -4   6   9 11.3663 1.70211   1
  -3   6   9 35.5875 1.66649   1
   2   6   8 47.1789 3.88914  -2
  -2   6   9 47.1789 3.88914   1
  -1   6   9 14.2340 1.66767   1
   0   6   9 1.24483 1.29125  -2
   0   6   9 1.24483 1.29125   1
   1   6   9 39.7730 1.34124   1
  -2   6  10 8.11156 0.91988  -2
   2   6   9 8.11156 0.91988   1
   3   6   9 8.27297 0.95667   1
  -4   6  11 6.87736 1.06122  -2
   4   6   9 6.87736 1.06122   1
   5   6   9 12.7996 1.29000   1
  -6   6  12 8.60255 1.54088  -2
   6   6   9 8.60255 1.54088   1
   7   6   9 0.54568 1.03381   1
   9   7   4 7.35068 5.14361  -2
  -9   7   9 7.35068 5.14361   1
   8   7   5 3.68238 2.87108  -2
  -8   7   9 3.68238 2.87108   1
  -7   7   9 16.3368 1.79155   1
   6   7   6 64.6883 3.57643  -2
  -6   7   9 64.6883 3.57643   1
  -5   7   9 38.9998 2.18606   1
   4   7   7 63.7485 3.09548  -2
  -4   7   9 63.7485 3.09548   1
  -3   7   9 4.85749 0.76810   1
   2   7   8 54.7729 1.96104  -2
  -2   7   9 54.7729 1.96104   1
  -1   7   9 14.8278 1.78232   1
   0   7   9 30.2523 1.41508  -2
   0   7   9 30.2523 1.41508   1
   1   7   9 4.71822 0.68083   1
  -2   7  10 72.8976 2.13458  -2
   2   7   9 72.8976 2.13458   1
   3   7   9 0.38561 0.73292   1
  -4   7  11 15.6864 1.39818  -2
   4   7   9 15.6864 1.39818   1
   5   7   9 0.38464 0.82996   1
  -6   7  12 -0.9927 1.41463  -2
   6   7   9 -0.9927 1.41463   1
   9   8   4 41.4697 6.39765  -2
  -9   8   9 41.4697 6.39765   1
   8   8   5 5.99183 2.89991  -2
  -8   8   9 5.99183 2.89991   1
  -7   8   9 0.21797 0.94138   1
   6   8   6 18.5594 2.68053  -2
  -6   8   9 18.5594 2.68053   1
  -5   8   9 73.4503 3.26257   1
   4   8   7 16.0392 1.76997  -2
  -4   8   9 16.0392 1.76997   1
  -3   8   9 3.23176 0.73121   1
   2   8   8 70.1922 2.34660  -2
  -2   8   9 70.1922 2.34660   1
  -1   8   9 265.592 6.56365   1
   0   8   9 29.8988 1.11742  -2
   0   8   9 29.8988 1.11742   1
   1   8   9 6.81633 0.76748   1
  -2   8  10 5.33102 0.98230  -2
   2   8   9 5.33102 0.98230   1
   3   8   9 82.9819 2.52608   1
  -4   8  11 6.92666 1.22081  -2
   4   8   9 6.92666 1.22081   1
   5   8   9 0.61413 1.01666   1
  -6   8  12 2.30649 1.51009  -2
   6   8   9 2.30649 1.51009   1
   8   9   5 10.5415 2.69380  -2
  -8   9   9 10.5415 2.69380   1
  -7   9   9 -0.5797 1.04164   1
   6   9   6 24.7177 2.57176  -2
  -6   9   9 24.7177 2.57176   1
  -5   9   9 16.8677 1.71108   1
   4   9   7 8.48958 1.60073  -2
  -4   9   9 8.48958 1.60073   1
  -3   9   9 3.27398 0.77253   1
   2   9   8 18.7427 1.26337  -2
  -2   9   9 18.7427 1.26337   1
  -1   9   9 8.67135 1.04613   1
   0   9   9 5.35149 1.06340  -2
   0   9   9 5.35149 1.06340   1
   1   9   9 0.06145 0.61101   1
  -2   9  10 66.7724 2.12762  -2
   2   9   9 66.7724 2.12762   1
   3   9   9 16.5276 1.28238   1
  -4   9  11 8.13341 1.52115  -2
   4   9   9 8.13341 1.52115   1
   5   9   9 3.23637 1.43678   1
  -6   9  12 3.45513 1.62019  -2
   6   9   9 3.45513 1.62019   1
   8  10   5 3.12869 2.58108  -2
  -8  10   9 3.12869 2.58108   1
  -7  10   9 17.0912 1.95903   1
   6  10   6 35.8869 2.93240  -2
  -6  10   9 35.8869 2.93240   1
  -5  10   9 60.8906 3.02717   1
   4  10   7 2.12226 1.35804  -2
  -4  10   9 2.12226 1.35804   1
  -3  10   9 18.7368 1.39345   1
   2  10   8 25.2202 1.51195  -2
  -2  10   9 25.2202 1.51195   1
  -1  10   9 26.8321 1.55505   1
   0  10   9 -0.4399 0.98914  -2
   0  10   9 -0.4399 0.98914   1
   1  10   9 47.1845 2.17337   1
  -2  10  10 2.10092 1.03786  -2
   2  10   9 2.10092 1.03786   1
   3  10   9 11.0361 1.19207   1
  -4  10  11 4.60874 1.44867  -2
   4  10   9 4.60874 1.44867   1
   5  10   9 17.7264 2.25613   1
  -7  11   9 30.3717 2.54274   1
   6  11   6 12.2762 2.14944  -2
  -6  11   9 12.2762 2.14944   1
  -5  11   9 -0.0156 0.87734   1
   4  11   7 1.71054 1.38358  -2
  -4  11   9 1.71054 1.38358   1
  -3  11   9 0.43045 0.82247   1
   2  11   8 5.45224 1.15497  -2
  -2  11   9 5.45224 1.15497   1
  -1  11   9 25.9856 1.61408   1
   0  11   9 2.62881 1.14443  -2
   0  11   9 2.62881 1.14443   1
   1  11   9 2.40275 0.95560   1
  -2  11  10 17.3899 1.30204  -2
   2  11   9 17.3899 1.30204   1
   3  11   9 13.2573 1.60850   1
  -4  11  11 1.97035 1.48741  -2
   4  11   9 1.97035 1.48741   1
   5  11   9 1.14726 1.37162   1
  -7  12   9 3.25086 1.47014   1
   6  12   6 20.0964 2.46997  -2
  -6  12   9 20.0964 2.46997   1
  -5  12   9 29.8725 1.94462   1
   4  12   7 1.38171 1.13984  -2
  -4  12   9 1.38171 1.13984   1
  -3  12   9 1.30426 0.93419   1
   2  12   8 36.9982 1.94171  -2
  -2  12   9 36.9982 1.94171   1
  -1  12   9 0.70582 0.83993   1
   0  12   9 2.04982 1.16290  -2
   0  12   9 2.04982 1.16290   1
   1  12   9 4.80540 1.13095   1
  -2  12  10 46.2147 2.41209  -2
   2  12   9 46.2147 2.41209   1
   3  12   9 8.11804 1.44978   1
  -4  12  11 0.99474 1.64288  -2
   4  12   9 0.99474 1.64288   1
   6  13   6 2.67346 1.99729  -2
  -6  13   9 2.67346 1.99729   1
  -5  13   9 13.8834 1.89732   1
   4  13   7 67.4430 2.83755  -2
  -4  13   9 67.4430 2.83755   1
  -3  13   9 2.68866 1.04774   1
   2  13   8 30.0556 1.87237  -2
  -2  13   9 30.0556 1.87237   1
  -1  13   9 10.2718 1.38242   1
   0  13   9 60.2952 2.62475  -2
   0  13   9 60.2952 2.62475   1
   1  13   9 0.54224 0.99654   1
  -2  13  10 27.2427 1.98824  -2
   2  13   9 27.2427 1.98824   1
   3  13   9 1.44451 1.36480   1
  -5  14   9 1.25258 1.29466   1
   4  14   7 4.95759 1.68879  -2
  -4  14   9 4.95759 1.68879   1
  -3  14   9 30.0400 2.45637   1
   2  14   8 19.9485 2.03013  -2
  -2  14   9 19.9485 2.03013   1
  -1  14   9 34.9778 2.14109   1
   0  14   9 1.26069 1.48124  -2
   0  14   9 1.26069 1.48124   1
   1  14   9 52.6462 3.16790   1
  -2  14  10 2.38213 1.67103  -2
   2  14   9 2.38213 1.67103   1
   3  14   9 12.9765 2.08245   1
   4  15   7 18.4971 2.53532  -2
  -4  15   9 18.4971 2.53532   1
  -3  15   9 -0.1807 1.24670   1
   2  15   8 16.0406 2.01826  -2
  -2  15   9 16.0406 2.01826   1
  -1  15   9 0.14709 1.26224   1
   0  15   9 1.68330 1.66739  -2
   0  15   9 1.68330 1.66739   1
   1  15   9 3.93463 1.52396   1
  -9   0  10 16.1847 2.66420   1
   8   0   6 77.8681 6.08977  -2
  -8   0  10 77.8681 6.08977   1
  -7   0  10 400.265 16.8947   1
  -6   0  10 106.658 5.92937   1
  -5   0  10 20.6974 1.44938   1
   4   0   8 116.476 3.97390  -2
  -4   0  10 116.476 3.97390   1
  -3   0  10 914.031 22.3316   1
  -2   0  10 138.377 4.49313   1
  -1   0  10 35.0915 1.52964   1
   0   0  10 8.58190 1.31160  -2
   0   0  10 8.58190 1.31160   1
   1   0  10 720.031 14.9368   1
   2   0  10 2.51521 1.11208   1
   3   0  10 88.4523 2.82640   1
  -4   0  12 14.7017 1.47228  -2
   4   0  10 14.7017 1.47228   1
   5   0  10 446.365 10.4177   1
   6   0  10 0.19799 1.79666   1
   7   0  10 29.1440 2.06023   1
  -9   1  10 147.065 5.68375   1
   8   1   6 154.779 6.27072  -2
  -8   1  10 154.779 6.27072   1
  -7   1  10 56.7366 2.87504   1
   6   1   7 406.068 12.2565  -2
  -6   1  10 406.068 12.2565   1
  -5   1  10 278.958 5.33334   1
   4   1   8 458.839 8.36583  -2
  -4   1  10 458.839 8.36583   1
  -3   1  10 19.2716 1.13445   1
   2   1   9 738.337 12.9500  -2
  -2   1  10 738.337 12.9500   1
  -1   1  10 84.3812 1.78129   1
   0   1  10 1046.86 14.9431  -2
   0   1  10 1046.86 14.9431   1
   1   1  10 13.7619 0.82644   1
  -2   1  11 341.759 5.45473  -2
   2   1  10 341.759 5.45473   1
   3   1  10 8.67616 0.69990   1
  -4   1  12 256.607 4.47989  -2
   4   1  10 256.607 4.47989   1
   5   1  10 11.0559 1.09506   1
  -6   1  13 96.4041 3.54250  -2
   6   1  10 96.4041 3.54250   1
   7   1  10 6.30301 0.99726   1
  -9   2  10 65.5587 3.44786   1
   8   2   6 100.260 5.01112  -2
  -8   2  10 100.260 5.01112   1
  -7   2  10 434.457 12.8504   1
   6   2   7 170.297 6.24906  -2
  -6   2  10 170.297 6.24906   1
  -5   2  10 348.990 7.80841   1
   4   2   8 218.319 5.38147  -2
  -4   2  10 218.319 5.38147   1
  -3   2  10 1596.34 26.9401   1
   2   2   9 283.529 5.53256  -2
  -2   2  10 283.529 5.53256   1
  -1   2  10 756.656 10.9874   1
   0   2  10 161.160 2.87974  -2
   0   2  10 161.160 2.87974   1
   1   2  10 1423.67 20.1491   1
  -2   2  11 97.4744 2.11811  -2
   2   2  10 97.4744 2.11811   1
   3   2  10 340.159 5.53561   1
  -4   2  12 12.0408 1.08721  -2
   4   2  10 12.0408 1.08721   1
   5   2  10 414.101 8.24986   1
  -6   2  13 3.66692 1.50551  -2
   6   2  10 3.66692 1.50551   1
   7   2  10 85.3015 3.45483   1
   9   3   5 31.8535 5.56662  -2
  -9   3  10 31.8535 5.56662   1
   8   3   6 195.001 7.34391  -2
  -8   3  10 195.001 7.34391   1
  -7   3  10 69.8200 3.28226   1
   6   3   7 604.394 17.4420  -2
  -6   3  10 604.394 17.4420   1
  -5   3  10 131.004 3.55584   1
   4   3   8 881.612 18.3440  -2
  -4   3  10 881.612 18.3440   1
  -3   3  10 163.055 3.54681   1
   2   3   9 874.308 18.1446  -2
  -2   3  10 874.308 18.1446   1
  -1   3  10 171.722 3.00309   1
   0   3  10 860.310 13.8973  -2
   0   3  10 860.310 13.8973   1
   1   3  10 29.8713 1.08885   1
  -2   3  11 904.482 14.7437  -2
   2   3  10 904.482 14.7437   1
   3   3  10 31.4255 1.21340   1
  -4   3  12 642.493 10.9661  -2
   4   3  10 642.493 10.9661   1
   5   3  10 8.68504 1.13003   1
  -6   3  13 219.544 6.12705  -2
   6   3  10 219.544 6.12705   1
   9   4   5 182.369 11.0627  -2
  -9   4  10 182.369 11.0627   1
   8   4   6 77.6061 4.45212  -2
  -8   4  10 77.6061 4.45212   1
  -7   4  10 235.375 7.72476   1
   6   4   7 86.5096 4.12518  -2
  -6   4  10 86.5096 4.12518   1
  -5   4  10 713.189 15.0413   1
   4   4   8 88.9510 2.93493  -2
  -4   4  10 88.9510 2.93493   1
  -3   4  10 554.919 11.9257   1
   2   4   9 2.80867 0.66729  -2
  -2   4  10 2.80867 0.66729   1
  -1   4  10 1660.83 25.4280   1
   0   4  10 5.13342 0.70609  -2
   0   4  10 5.13342 0.70609   1
   1   4  10 639.340 9.50255   1
  -2   4  11 15.4323 1.07832  -2
   2   4  10 15.4323 1.07832   1
   3   4  10 491.385 7.65265   1
  -4   4  12 10.6714 1.17364  -2
   4   4  10 10.6714 1.17364   1
   5   4  10 150.089 4.60296   1
  -6   4  13 2.44565 1.54587  -2
   6   4  10 2.44565 1.54587   1
   9   5   5 30.2276 5.76254  -2
  -9   5  10 30.2276 5.76254   1
   8   5   6 80.3350 4.43542  -2
  -8   5  10 80.3350 4.43542   1
  -7   5  10 94.5035 4.03537   1
   6   5   7 207.367 7.22891  -2
  -6   5  10 207.367 7.22891   1
  -5   5  10 19.3598 1.32223   1
   4   5   8 396.272 11.6976  -2
  -4   5  10 396.272 11.6976   1
  -3   5  10 155.498 5.03952   1
   2   5   9 428.747 18.1432  -2
  -2   5  10 428.747 18.1432   1
  -1   5  10 65.6820 3.12788   1
   0   5  10 306.960 6.12023  -2
   0   5  10 306.960 6.12023   1
   1   5  10 26.6277 1.12825   1
  -2   5  11 365.060 6.52236  -2
   2   5  10 365.060 6.52236   1
   3   5  10 1.75249 0.71971   1
  -4   5  12 224.837 4.60993  -2
   4   5  10 224.837 4.60993   1
   5   5  10 0.40963 0.89810   1
  -6   5  13 132.081 4.39708  -2
   6   5  10 132.081 4.39708   1
   9   6   5 165.124 10.7406  -2
  -9   6  10 165.124 10.7406   1
   8   6   6 116.277 5.60503  -2
  -8   6  10 116.277 5.60503   1
  -7   6  10 38.6654 2.41222   1
   6   6   7 161.084 6.11523  -2
  -6   6  10 161.084 6.11523   1
  -5   6  10 509.228 14.6278   1
   4   6   8 234.517 7.58422  -2
  -4   6  10 234.517 7.58422   1
  -3   6  10 31.2710 1.42848   1
   2   6   9 63.0648 3.22108  -2
  -2   6  10 63.0648 3.22108   1
  -1   6  10 637.002 17.7929   1
   0   6  10 51.8032 1.87709  -2
   0   6  10 51.8032 1.87709   1
   1   6  10 59.3546 1.74600   1
  -2   6  11 13.1229 1.13061  -2
   2   6  10 13.1229 1.13061   1
   3   6  10 492.468 8.64714   1
  -4   6  12 15.9039 1.23791  -2
   4   6  10 15.9039 1.23791   1
   5   6  10 41.2477 2.26373   1
  -6   6  13 1.34721 1.62267  -2
   6   6  10 1.34721 1.62267   1
   8   7   6 155.699 6.51666  -2
  -8   7  10 155.699 6.51666   1
  -7   7  10 144.066 5.47955   1
   6   7   7 226.558 7.84880  -2
  -6   7  10 226.558 7.84880   1
  -5   7  10 62.3268 2.90294   1
   4   7   8 345.434 10.4756  -2
  -4   7  10 345.434 10.4756   1
  -3   7  10 141.717 3.93699   1
   2   7   9 418.348 12.3558  -2
  -2   7  10 418.348 12.3558   1
  -1   7  10 4.50969 1.37922   1
   0   7  10 476.959 10.9846  -2
   0   7  10 476.959 10.9846   1
   1   7  10 31.5520 1.27339   1
  -2   7  11 285.473 6.09024  -2
   2   7  10 285.473 6.09024   1
   3   7  10 4.39933 0.92214   1
  -4   7  12 115.744 3.38966  -2
   4   7  10 115.744 3.38966   1
   5   7  10 2.36523 1.08492   1
  -6   7  13 101.860 3.87893  -2
   6   7  10 101.860 3.87893   1
   8   8   6 40.9530 3.61820  -2
  -8   8  10 40.9530 3.61820   1
  -7   8  10 43.8051 2.69423   1
   6   8   7 14.5789 2.28449  -2
  -6   8  10 14.5789 2.28449   1
  -5   8  10 420.040 12.4708   1
   4   8   8 76.4339 3.49805  -2
  -4   8  10 76.4339 3.49805   1
  -3   8  10 250.633 6.36623   1
   2   8   9 37.7110 2.87634  -2
  -2   8  10 37.7110 2.87634   1
  -1   8  10 676.696 19.0810   1
   0   8  10 86.2225 2.80620  -2
   0   8  10 86.2225 2.80620   1
   1   8  10 208.066 4.59085   1
  -2   8  11 2.06726 1.02770  -2
   2   8  10 2.06726 1.02770   1
   3   8  10 508.265 10.2740   1
  -4   8  12 21.7534 2.05284  -2
   4   8  10 21.7534 2.05284   1
   5   8  10 99.2293 3.70547   1
  -8   9  10 177.331 6.72028   1
  -7   9  10 33.7906 2.49986   1
   6   9   7 200.351 7.25934  -2
  -6   9  10 200.351 7.25934   1
  -5   9  10 20.7416 1.90631   1
   4   9   8 478.880 14.0500  -2
  -4   9  10 478.880 14.0500   1
  -3   9  10 31.4369 1.63240   1
   2   9   9 444.936 10.4270  -2
  -2   9  10 444.936 10.4270   1
  -1   9  10 2.39548 0.75764   1
   0   9  10 687.837 15.5693  -2
   0   9  10 687.837 15.5693   1
   1   9  10 33.5162 1.42864   1
  -2   9  11 459.679 9.33213  -2
   2   9  10 459.679 9.33213   1
   3   9  10 3.39222 0.92200   1
  -4   9  12 206.861 7.32772  -2
   4   9  10 206.861 7.32772   1
   5   9  10 1.57150 1.09110   1
  -7  10  10 170.559 6.46726   1
   6  10   7 19.5569 2.32274  -2
  -6  10  10 19.5569 2.32274   1
  -5  10  10 254.357 6.80071   1
   4  10   8 63.8489 3.14228  -2
  -4  10  10 63.8489 3.14228   1
  -3  10  10 357.525 8.82724   1
   2  10   9 8.51870 1.20579  -2
  -2  10  10 8.51870 1.20579   1
  -1  10  10 337.140 8.32918   1
   0  10  10 21.2075 1.54318  -2
   0  10  10 21.2075 1.54318   1
   1  10  10 304.681 7.78207   1
  -2  10  11 4.99075 1.16025  -2
   2  10  10 4.99075 1.16025   1
   3  10  10 192.130 6.92636   1
  -4  10  12 20.6824 2.11152  -2
   4  10  10 20.6824 2.11152   1
   7  11   6 37.5804 6.23936  -2
  -7  11  10 37.5804 6.23936   1
   6  11   7 55.1066 3.36669  -2
  -6  11  10 55.1066 3.36669   1
  -5  11  10 27.2042 1.83936   1
   4  11   8 202.248 5.66752  -2
  -4  11  10 202.248 5.66752   1
  -3  11  10 26.1025 1.64142   1
   2  11   9 136.438 4.10622  -2
  -2  11  10 136.438 4.10622   1
  -1  11  10 44.4274 2.07946   1
   0  11  10 186.903 5.23939  -2
   0  11  10 186.903 5.23939   1
   1  11  10 15.3216 1.54777   1
  -2  11  11 131.318 4.27167  -2
   2  11  10 131.318 4.27167   1
   3  11  10 7.39052 1.58641   1
  -4  11  12 58.6134 3.41457  -2
   4  11  10 58.6134 3.41457   1
   6  12   7 32.9535 2.85883  -2
  -6  12  10 32.9535 2.85883   1
  -5  12  10 28.2405 2.29833   1
   4  12   8 42.5764 2.22586  -2
  -4  12  10 42.5764 2.22586   1
  -3  12  10 142.886 4.45537   1
   2  12   9 14.9889 1.39476  -2
  -2  12  10 14.9889 1.39476   1
  -1  12  10 56.3243 2.44332   1
   0  12  10 8.54352 1.26280  -2
   0  12  10 8.54352 1.26280   1
   1  12  10 167.944 5.05778   1
  -2  12  11 0.29494 1.44174  -2
   2  12  10 0.29494 1.44174   1
   3  12  10 28.8951 2.51009   1
  -5  13  10 37.5533 2.67002   1
   4  13   8 65.7959 3.36290  -2
  -4  13  10 65.7959 3.36290   1
  -3  13  10 11.0839 1.50024   1
   2  13   9 67.4001 2.75141  -2
  -2  13  10 67.4001 2.75141   1
  -1  13  10 13.4016 1.47510   1
   0  13  10 90.6078 3.29992  -2
   0  13  10 90.6078 3.29992   1
   1  13  10 9.27309 1.56638   1
  -2  13  11 81.6365 3.87559  -2
   2  13  10 81.6365 3.87559   1
   4  14   8 7.66784 1.77471  -2
  -4  14  10 7.66784 1.77471   1
  -3  14  10 197.416 7.07500   1
   2  14   9 9.66973 1.72801  -2
  -2  14  10 9.66973 1.72801   1
  -1  14  10 109.010 4.60116   1
   0  14  10 2.62593 1.54624  -2
   0  14  10 2.62593 1.54624   1
   1  14  10 197.752 7.20471   1
  -9   0  11 0.95868 1.49389   1
  -8   0  11 -0.1395 2.31801   1
  -7   0  11 -0.9889 1.10670   1
  -5   0  11 0.54027 0.72598   1
  -4   0  11 -0.0278 1.11018   1
  -3   0  11 0.45699 0.72282   1
  -1   0  11 -0.0524 0.62145   1
   0   0  11 -1.0136 0.86757   1
   1   0  11 0.10756 0.64136   1
   3   0  11 1.10545 0.73086   1
   4   0  11 -0.6624 1.28440   1
   5   0  11 0.04748 1.01036   1
   9   1   6 24.5140 5.56795  -2
  -9   1  11 24.5140 5.56795   1
   8   1   7 2.72473 2.59271  -2
  -8   1  11 2.72473 2.59271   1
  -7   1  11 14.4658 1.58122   1
   6   1   8 9.42058 2.05937  -2
  -6   1  11 9.42058 2.05937   1
  -5   1  11 2.78304 0.60644   1
   4   1   9 46.1723 1.65467  -2
  -4   1  11 46.1723 1.65467   1
  -3   1  11 19.2616 1.05488   1
   2   1  10 44.2810 1.56808  -2
  -2   1  11 44.2810 1.56808   1
  -1   1  11 9.20513 0.72160   1
   0   1  11 3.05105 0.68780  -2
   0   1  11 3.05105 0.68780   1
   1   1  11 10.6702 0.75358   1
  -2   1  12 1.05673 0.67269  -2
   2   1  11 1.05673 0.67269   1
   3   1  11 10.2549 0.81727   1
  -4   1  13 2.58399 0.94955  -2
   4   1  11 2.58399 0.94955   1
   5   1  11 0.20435 0.66528   1
  -6   1  14 21.2159 1.77678  -2
   6   1  11 21.2159 1.77678   1
   9   2   6 18.9058 4.85997  -2
  -9   2  11 18.9058 4.85997   1
   8   2   7 1.36537 2.54500  -2
  -8   2  11 1.36537 2.54500   1
  -7   2  11 45.7962 2.56412   1
   6   2   8 20.2356 2.63275  -2
  -6   2  11 20.2356 2.63275   1
  -5   2  11 105.950 3.07160   1
   4   2   9 12.6087 1.30838  -2
  -4   2  11 12.6087 1.30838   1
  -3   2  11 120.085 2.85667   1
   2   2  10 17.5739 1.12083  -2
  -2   2  11 17.5739 1.12083   1
  -1   2  11 16.6228 0.83818   1
   0   2  11 34.2405 1.13365  -2
   0   2  11 34.2405 1.13365   1
   1   2  11 123.166 2.43366   1
  -2   2  12 25.3836 1.04800  -2
   2   2  11 25.3836 1.04800   1
   3   2  11 9.38117 0.75044   1
  -4   2  13 15.1968 1.56942  -2
   4   2  11 15.1968 1.56942   1
   5   2  11 31.6475 1.51791   1
  -6   2  14 28.3676 2.02781  -2
   6   2  11 28.3676 2.02781   1
   9   3   6 16.7278 5.19179  -2
  -9   3  11 16.7278 5.19179   1
   8   3   7 2.84176 2.70852  -2
  -8   3  11 2.84176 2.70852   1
  -7   3  11 8.11547 1.40382   1
   6   3   8 5.25207 2.06188  -2
  -6   3  11 5.25207 2.06188   1
  -5   3  11 8.32166 0.96777   1
   4   3   9 16.4587 1.41449  -2
  -4   3  11 16.4587 1.41449   1
  -3   3  11 1.59097 0.53574   1
   2   3  10 125.344 3.48808  -2
  -2   3  11 125.344 3.48808   1
  -1   3  11 1.48481 0.46761   1
   0   3  11 27.7822 1.10213  -2
   0   3  11 27.7822 1.10213   1
   1   3  11 1.02119 0.49052   1
  -2   3  12 16.6021 0.98888  -2
   2   3  11 16.6021 0.98888   1
   3   3  11 2.94080 0.64370   1
  -4   3  13 10.2117 1.43095  -2
   4   3  11 10.2117 1.43095   1
   5   3  11 0.15401 0.74317   1
  -6   3  14 2.77552 1.53851  -2
   6   3  11 2.77552 1.53851   1
   9   4   6 55.8896 6.26739  -2
  -9   4  11 55.8896 6.26739   1
   8   4   7 3.91642 2.75892  -2
  -8   4  11 3.91642 2.75892   1
  -7   4  11 6.58092 1.29763   1
   6   4   8 24.0067 2.67976  -2
  -6   4  11 24.0067 2.67976   1
  -5   4  11 146.522 3.97266   1
   4   4   9 0.83250 1.12626  -2
  -4   4  11 0.83250 1.12626   1
  -3   4  11 33.5316 1.50376   1
   2   4  10 18.5578 1.13798  -2
  -2   4  11 18.5578 1.13798   1
  -1   4  11 252.479 4.16935   1
   0   4  11 4.17053 0.68623  -2
   0   4  11 4.17053 0.68623   1
   1   4  11 5.37546 0.56665   1
  -2   4  12 24.6969 1.16670  -2
   2   4  11 24.6969 1.16670   1
   3   4  11 94.6674 2.20531   1
  -4   4  13 4.26638 1.33446  -2
   4   4  11 4.26638 1.33446   1
   5   4  11 14.0296 1.54749   1
  -6   4  14 14.6606 1.71607  -2
   6   4  11 14.6606 1.71607   1
   8   5   7 17.5701 2.83013  -2
  -8   5  11 17.5701 2.83013   1
  -7   5  11 2.96255 1.07081   1
   6   5   8 39.3213 2.86060  -2
  -6   5  11 39.3213 2.86060   1
  -5   5  11 11.6103 1.13650   1
   4   5   9 117.730 4.46189  -2
  -4   5  11 117.730 4.46189   1
  -3   5  11 6.02100 0.75210   1
   2   5  10 128.370 3.82152  -2
  -2   5  11 128.370 3.82152   1
  -1   5  11 17.9470 1.45821   1
   0   5  11 45.1057 1.31100  -2
   0   5  11 45.1057 1.31100   1
   1   5  11 -0.4563 0.48151   1
  -2   5  12 89.5535 2.29381  -2
   2   5  11 89.5535 2.29381   1
   3   5  11 1.71761 0.71865   1
  -4   5  13 5.51340 1.34772  -2
   4   5  11 5.51340 1.34772   1
   5   5  11 1.55349 0.97135   1
   8   6   7 1.05444 2.85388  -2
  -8   6  11 1.05444 2.85388   1
  -7   6  11 1.42052 1.01345   1
   6   6   8 18.7949 2.62717  -2
  -6   6  11 18.7949 2.62717   1
  -5   6  11 21.5661 1.61202   1
   4   6   9 5.21590 1.69484  -2
  -4   6  11 5.21590 1.69484   1
  -3   6  11 4.61280 0.76752   1
   2   6  10 27.5392 2.30910  -2
  -2   6  11 27.5392 2.30910   1
  -1   6  11 63.9629 3.22653   1
   0   6  11 -0.0505 0.70778  -2
   0   6  11 -0.0505 0.70778   1
   1   6  11 -0.0502 0.51466   1
  -2   6  12 43.5876 1.58039  -2
   2   6  11 43.5876 1.58039   1
   3   6  11 11.7784 1.05474   1
  -4   6  13 0.49332 1.21480  -2
   4   6  11 0.49332 1.21480   1
   5   6  11 -0.7614 0.88992   1
   8   7   7 13.0808 2.78966  -2
  -8   7  11 13.0808 2.78966   1
  -7   7  11 1.04441 1.00366   1
   6   7   8 4.98682 2.08542  -2
  -6   7  11 4.98682 2.08542   1
  -5   7  11 2.87755 0.93779   1
   4   7   9 3.68927 1.64645  -2
  -4   7  11 3.68927 1.64645   1
  -3   7  11 5.88989 0.82119   1
   2   7  10 51.5048 3.05539  -2
  -2   7  11 51.5048 3.05539   1
  -1   7  11 36.9533 2.56275   1
   0   7  11 -0.0551 1.47677  -2
   0   7  11 -0.0551 1.47677   1
   1   7  11 13.8312 0.96268   1
  -2   7  12 -0.5070 0.97187  -2
   2   7  11 -0.5070 0.97187   1
   3   7  11 8.44388 1.04630   1
  -4   7  13 12.2396 1.57476  -2
   4   7  11 12.2396 1.57476   1
   5   7  11 12.9290 1.66152   1
   7   8   7 8.47001 4.64625  -2
  -7   8  11 8.47001 4.64625   1
   6   8   8 16.8782 2.65191  -2
  -6   8  11 16.8782 2.65191   1
  -5   8  11 23.6904 1.78496   1
   4   8   9 3.48644 1.59114  -2
  -4   8  11 3.48644 1.59114   1
  -3   8  11 8.38942 1.73938   1
   2   8  10 3.89168 1.82274  -2
  -2   8  11 3.89168 1.82274   1
  -1   8  11 54.2359 3.19947   1
   0   8  11 5.38425 1.89172  -2
   0   8  11 5.38425 1.89172   1
   1   8  11 0.85188 0.60126   1
  -2   8  12 24.4565 1.44619  -2
   2   8  11 24.4565 1.44619   1
   3   8  11 14.7257 1.83169   1
  -4   8  13 7.61504 1.49639  -2
   4   8  11 7.61504 1.49639   1
   7   9   7 5.58081 5.06321  -2
  -7   9  11 5.58081 5.06321   1
   6   9   8 12.1551 2.29710  -2
  -6   9  11 12.1551 2.29710   1
  -5   9  11 2.88107 1.04150   1
   4   9   9 16.2979 1.75244  -2
  -4   9  11 16.2979 1.75244   1
  -3   9  11 26.2025 2.58366   1
   2   9  10 59.4650 3.53544  -2
  -2   9  11 59.4650 3.53544   1
  -1   9  11 1.65767 1.36697   1
   0   9  11 19.4422 2.54686  -2
   0   9  11 19.4422 2.54686   1
   1   9  11 18.5608 1.11402   1
  -2   9  12 8.15165 1.18657  -2
   2   9  11 8.15165 1.18657   1
   3   9  11 5.37311 1.40122   1
  -4   9  13 1.59756 1.57737  -2
   4   9  11 1.59756 1.57737   1
   6  10   8 19.8450 2.49199  -2
  -6  10  11 19.8450 2.49199   1
  -5  10  11 2.78731 1.08117   1
   4  10   9 20.3160 1.88107  -2
  -4  10  11 20.3160 1.88107   1
  -3  10  11 148.987 6.04940   1
   2  10  10 5.19901 2.01375  -2
  -2  10  11 5.19901 2.01375   1
  -1  10  11 1.76950 1.54725   1
   0  10  11 31.3618 2.96052  -2
   0  10  11 31.3618 2.96052   1
   1  10  11 126.571 7.95694   1
  -2  10  12 5.99545 1.52991  -2
   2  10  11 5.99545 1.52991   1
   3  10  11 0.30809 1.12899   1
   6  11   8 23.1549 2.51079  -2
  -6  11  11 23.1549 2.51079   1
  -5  11  11 -0.4581 0.95716   1
   4  11   9 20.7295 1.80689  -2
  -4  11  11 20.7295 1.80689   1
  -3  11  11 11.4551 2.84095   1
   2  11  10 44.7857 4.87774  -2
  -2  11  11 44.7857 4.87774   1
  -1  11  11 -1.4746 1.55267   1
   0  11  11 43.1107 4.69814  -2
   0  11  11 43.1107 4.69814   1
   1  11  11 9.07426 2.86637   1
  -2  11  12 7.20368 1.69704  -2
   2  11  11 7.20368 1.69704   1
   3  11  11 1.13557 1.19204   1
  -5  12  11 12.7684 1.74407   1
   4  12   9 15.3987 4.04833  -2
  -4  12  11 15.3987 4.04833   1
  -3  12  11 42.3110 4.69199   1
   2  12  10 0.18661 2.71535  -2
  -2  12  11 0.18661 2.71535   1
  -1  12  11 1.84202 2.07427   1
   0  12  11 29.8378 4.32606  -2
   0  12  11 29.8378 4.32606   1
   1  12  11 15.7893 3.30062   1
  -2  12  12 4.14039 1.55352  -2
   2  12  11 4.14039 1.55352   1
  -4  13  11 0.30665 1.96884   1
  -3  13  11 4.24589 2.48385   1
   2  13  10 15.7881 3.84221  -2
  -2  13  11 15.7881 3.84221   1
  -1  13  11 4.31510 2.49631   1
   0  13  11 -1.6028 3.06405  -2
   0  13  11 -1.6028 3.06405   1
   1  13  11 6.17494 2.64485   1
   8   0   8 93.7233 6.97260  -2
  -8   0  12 93.7233 6.97260   1
  -7   0  12 24.4760 2.67911   1
  -6   0  12 153.686 7.79396   1
  -5   0  12 117.037 6.08549   1
   4   0  10 112.280 4.03182  -2
  -4   0  12 112.280 4.03182   1
  -3   0  12 107.231 3.83296   1
  -2   0  12 63.8245 2.27761   1
  -1   0  12 3.65741 0.76437   1
   0   0  12 74.5525 2.47260  -2
   0   0  12 74.5525 2.47260   1
   1   0  12 213.063 5.31116   1
   2   0  12 95.9555 3.12343   1
   3   0  12 7.39250 1.38802   1
  -4   0  14 35.8457 2.48606  -2
   4   0  12 35.8457 2.48606   1
   5   0  12 66.0193 3.45705   1
   8   1   8 1.62384 2.76172  -2
  -8   1  12 1.62384 2.76172   1
  -7   1  12 30.2860 2.15607   1
   6   1   9 3.40553 2.14710  -2
  -6   1  12 3.40553 2.14710   1
  -5   1  12 68.4696 3.02053   1
   4   1  10 56.3775 2.31181  -2
  -4   1  12 56.3775 2.31181   1
  -3   1  12 99.7692 2.58405   1
   2   1  11 13.2423 1.08229  -2
  -2   1  12 13.2423 1.08229   1
  -1   1  12 112.485 2.27684   1
   0   1  12 11.0747 0.80236  -2
   0   1  12 11.0747 0.80236   1
   1   1  12 50.4294 1.43518   1
  -2   1  13 -0.1381 0.67925  -2
   2   1  12 -0.1381 0.67925   1
   3   1  12 35.8184 1.65587   1
  -4   1  14 50.6987 2.06013  -2
   4   1  12 50.6987 2.06013   1
   5   1  12 28.4991 1.69716   1
   8   2   8 33.6529 3.30060  -2
  -8   2  12 33.6529 3.30060   1
  -7   2  12 71.2968 3.36470   1
   6   2   9 72.8218 3.77204  -2
  -6   2  12 72.8218 3.77204   1
  -5   2  12 1.92228 0.85800   1
   4   2  10 45.9354 2.06296  -2
  -4   2  12 45.9354 2.06296   1
  -3   2  12 150.617 3.44385   1
   2   2  11 112.500 2.87277  -2
  -2   2  12 112.500 2.87277   1
  -1   2  12 0.93469 0.44408   1
   0   2  12 78.0388 1.80529  -2
   0   2  12 78.0388 1.80529   1
   1   2  12 88.8456 1.99696   1
  -2   2  13 70.3318 1.80900  -2
   2   2  12 70.3318 1.80900   1
   3   2  12 2.26403 0.77660   1
  -4   2  14 44.1751 2.20280  -2
   4   2  12 44.1751 2.20280   1
   5   2  12 53.2173 1.96869   1
   8   3   8 13.9106 2.85037  -2
  -8   3  12 13.9106 2.85037   1
  -7   3  12 51.2109 2.75092   1
   6   3   9 50.4075 3.24972  -2
  -6   3  12 50.4075 3.24972   1
  -5   3  12 97.4701 3.81593   1
   4   3  10 129.790 3.85741  -2
  -4   3  12 129.790 3.85741   1
  -3   3  12 84.5772 2.09102   1
   2   3  11 127.474 3.16636  -2
  -2   3  12 127.474 3.16636   1
  -1   3  12 78.4788 1.77477   1
   0   3  12 233.945 4.41114  -2
   0   3  12 233.945 4.41114   1
   1   3  12 121.989 2.48836   1
  -2   3  13 59.8543 1.83083  -2
   2   3  12 59.8543 1.83083   1
   3   3  12 90.7244 2.44046   1
  -4   3  14 55.0963 2.58537  -2
   4   3  12 55.0963 2.58537   1
   5   3  12 51.5707 1.96573   1
   8   4   8 22.9684 3.12803  -2
  -8   4  12 22.9684 3.12803   1
  -7   4  12 5.94150 2.04457   1
   6   4   9 55.7526 3.41674  -2
  -6   4  12 55.7526 3.41674   1
  -5   4  12 48.2976 2.46811   1
   4   4  10 68.7494 2.57940  -2
  -4   4  12 68.7494 2.57940   1
  -3   4  12 18.3588 1.11246   1
   2   4  11 214.608 4.71621  -2
  -2   4  12 214.608 4.71621   1
  -1   4  12 44.5987 1.24623   1
   0   4  12 129.550 2.76895  -2
   0   4  12 129.550 2.76895   1
   1   4  12 21.0851 0.95940   1
  -2   4  13 111.339 2.67906  -2
   2   4  12 111.339 2.67906   1
   3   4  12 103.135 2.99169   1
  -4   4  14 93.9377 3.40400  -2
   4   4  12 93.9377 3.40400   1
   5   4  12 14.5898 1.64634   1
  -8   5  12 1.56633 1.16437   1
  -7   5  12 76.7649 3.55867   1
   6   5   9 22.1767 2.55080  -2
  -6   5  12 22.1767 2.55080   1
  -5   5  12 81.4943 3.39509   1
   4   5  10 24.9495 1.82611  -2
  -4   5  12 24.9495 1.82611   1
  -3   5  12 96.9807 2.63234   1
   2   5  11 69.9211 2.74156  -2
  -2   5  12 69.9211 2.74156   1
  -1   5  12 89.6495 3.15778   1
   0   5  12 11.6680 0.80725  -2
   0   5  12 11.6680 0.80725   1
   1   5  12 90.8879 2.21947   1
  -2   5  13 28.5550 1.44084  -2
   2   5  12 28.5550 1.44084   1
   3   5  12 34.9781 2.02317   1
  -4   5  14 32.4429 1.98599  -2
   4   5  12 32.4429 1.98599   1
  -7   6  12 23.7058 2.09021   1
   6   6   9 65.4965 3.69451  -2
  -6   6  12 65.4965 3.69451   1
  -5   6  12 31.1372 1.95699   1
   4   6  10 114.868 3.58929  -2
  -4   6  12 114.868 3.58929   1
  -3   6  12 67.6794 2.75667   1
   2   6  11 41.4348 2.14890  -2
  -2   6  12 41.4348 2.14890   1
  -1   6  12 55.6231 2.48433   1
   0   6  12 24.1797 1.81727  -2
   0   6  12 24.1797 1.81727   1
   1   6  12 16.4113 0.95001   1
  -2   6  13 13.6235 1.13834  -2
   2   6  12 13.6235 1.13834   1
   3   6  12 55.0782 2.54902   1
  -4   6  14 24.4007 1.93802  -2
   4   6  12 24.4007 1.93802   1
  -7   7  12 58.1337 3.12943   1
   6   7   9 -1.5518 2.24090  -2
  -6   7  12 -1.5518 2.24090   1
  -5   7  12 29.7647 1.95066   1
   4   7  10 21.4403 2.20448  -2
  -4   7  12 21.4403 2.20448   1
  -3   7  12 56.3106 3.29287   1
   2   7  11 7.04576 1.83298  -2
  -2   7  12 7.04576 1.83298   1
  -1   7  12 74.7164 3.76314   1
   0   7  12 12.1593 2.05582  -2
   0   7  12 12.1593 2.05582   1
   1   7  12 48.7997 2.00859   1
  -2   7  13 36.6809 1.62881  -2
   2   7  12 36.6809 1.62881   1
   3   7  12 31.6785 1.99096   1
  -4   7  14 12.5562 1.58168  -2
   4   7  12 12.5562 1.58168   1
   7   8   8 1.64333 4.52205  -2
  -7   8  12 1.64333 4.52205   1
   6   8   9 23.3129 2.63788  -2
  -6   8  12 23.3129 2.63788   1
  -5   8  12 91.8120 3.80052   1
   4   8  10 110.195 7.61846  -2
  -4   8  12 110.195 7.61846   1
  -3   8  12 6.51907 2.43368   1
   2   8  11 37.4365 4.24297  -2
  -2   8  12 37.4365 4.24297   1
  -1   8  12 150.681 8.66968   1
   0   8  12 153.771 8.75453  -2
   0   8  12 153.771 8.75453   1
   1   8  12 3.21956 0.96624   1
  -2   8  13 53.1967 2.44203  -2
   2   8  12 53.1967 2.44203   1
   3   8  12 58.8008 2.67981   1
   6   9   9 25.3137 2.62240  -2
  -6   9  12 25.3137 2.62240   1
  -5   9  12 47.2013 2.59320   1
   4   9  10 85.0163 6.95278  -2
  -4   9  12 85.0163 6.95278   1
  -3   9  12 95.7085 6.91881   1
   2   9  11 72.2318 5.95438  -2
  -2   9  12 72.2318 5.95438   1
  -1   9  12 84.4488 6.28766   1
   0   9  12 50.3452 4.90121  -2
   0   9  12 50.3452 4.90121   1
   1   9  12 49.7204 2.39552   1
  -2   9  13 115.040 7.50261  -2
   2   9  12 115.040 7.50261   1
   3   9  12 70.7002 3.02041   1
  -5  10  12 9.63603 2.91577   1
   4  10  10 77.0169 6.70502  -2
  -4  10  12 77.0169 6.70502   1
  -3  10  12 38.3140 4.36632   1
   2  10  11 38.7795 4.79412  -2
  -2  10  12 38.7795 4.79412   1
  -1  10  12 69.4636 5.80750   1
   0  10  12 160.459 9.53081  -2
   0  10  12 160.459 9.53081   1
   1  10  12 58.2790 5.20357   1
  -2  10  13 50.6063 5.00840  -2
   2  10  12 50.6063 5.00840   1
  -5  11  12 77.6239 6.37036   1
   4  11  10 13.8472 3.92443  -2
  -4  11  12 13.8472 3.92443   1
  -3  11  12 84.1124 6.57544   1
   2  11  11 -2.7894 2.73273  -2
  -2  11  12 -2.7894 2.73273   1
  -1  11  12 55.8303 5.10985   1
   0  11  12 7.71042 3.27725  -2
   0  11  12 7.71042 3.27725   1
   1  11  12 28.9956 4.05123   1
  -3  12  12 1.27027 2.16938   1
   2  12  11 41.8694 5.04383  -2
  -2  12  12 41.8694 5.04383   1
  -1  12  12 14.6584 3.34033   1
   0  12  12 22.4296 4.17594  -2
   0  12  12 22.4296 4.17594   1
  -7   0  13 -0.1839 1.42126   1
  -5   0  13 0.61354 1.22085   1
  -4   0  13 0.11680 1.33323   1
  -3   0  13 -0.2166 0.68981   1
  -1   0  13 0.57575 0.70793   1
   0   0  13 0.28814 1.10919   1
   1   0  13 0.58227 0.78494   1
   3   0  13 0.98444 1.05222   1
   4   0  13 -0.6299 1.75249   1
  -7   1  13 1.20903 1.11500   1
   6   1  10 14.3326 2.78170  -2
  -6   1  13 14.3326 2.78170   1
  -5   1  13 7.01741 1.25302   1
   4   1  11 15.0507 1.52300  -2
  -4   1  13 15.0507 1.52300   1
  -3   1  13 4.33545 0.71035   1
   2   1  12 1.36067 0.83826  -2
  -2   1  13 1.36067 0.83826   1
  -1   1  13 1.15116 0.53201   1
   0   1  13 31.0403 1.20056  -2
   0   1  13 31.0403 1.20056   1
   1   1  13 0.25267 0.55459   1
  -2   1  14 21.7532 1.29201  -2
   2   1  13 21.7532 1.29201   1
   3   1  13 -0.3523 0.69455   1
  -4   1  15 19.2472 1.51258  -2
   4   1  13 19.2472 1.51258   1
  -7   2  13 36.5660 2.40939   1
   6   2  10 -0.2750 2.39298  -2
  -6   2  13 -0.2750 2.39298   1
  -5   2  13 -0.2755 0.83234   1
   4   2  11 1.47631 1.29718  -2
  -4   2  13 1.47631 1.29718   1
  -3   2  13 174.013 3.53674   1
   2   2  12 14.1474 1.16429  -2
  -2   2  13 14.1474 1.16429   1
  -1   2  13 1.16662 0.53869   1
   0   2  13 8.31857 0.87206  -2
   0   2  13 8.31857 0.87206   1
   1   2  13 85.0432 2.23216   1
  -2   2  14 38.9223 1.68481  -2
   2   2  13 38.9223 1.68481   1
   3   2  13 7.84840 1.08733   1
  -4   2  15 0.71223 1.40323  -2
   4   2  13 0.71223 1.40323   1
  -7   3  13 1.48486 1.08452   1
   6   3  10 29.2938 3.25295  -2
  -6   3  13 29.2938 3.25295   1
  -5   3  13 2.12311 0.96586   1
   4   3  11 19.2738 1.64981  -2
  -4   3  13 19.2738 1.64981   1
  -3   3  13 1.21488 0.65866   1
   2   3  12 21.3204 1.30143  -2
  -2   3  13 21.3204 1.30143   1
  -1   3  13 0.54502 0.50932   1
   0   3  13 12.8379 1.01158  -2
   0   3  13 12.8379 1.01158   1
   1   3  13 2.11328 0.66145   1
  -2   3  14 21.9695 1.63938  -2
   2   3  13 21.9695 1.63938   1
   3   3  13 0.02890 0.71517   1
  -4   3  15 14.1201 1.66655  -2
   4   3  13 14.1201 1.66655   1
  -7   4  13 19.1967 1.92456   1
   6   4  10 10.0755 2.48699  -2
  -6   4  13 10.0755 2.48699   1
  -5   4  13 80.3258 3.43458   1
   4   4  11 1.15751 1.40582  -2
  -4   4  13 1.15751 1.40582   1
  -3   4  13 4.87213 0.78706   1
   2   4  12 13.7939 1.11269  -2
  -2   4  13 13.7939 1.11269   1
  -1   4  13 87.0364 2.11132   1
   0   4  13 10.6434 0.99588  -2
   0   4  13 10.6434 0.99588   1
   1   4  13 14.3623 0.98572   1
  -2   4  14 36.0836 1.84886  -2
   2   4  13 36.0836 1.84886   1
   3   4  13 22.5744 1.77374   1
  -4   4  15 1.46634 1.43857  -2
   4   4  13 1.46634 1.43857   1
  -7   5  13 0.74770 1.02643   1
   6   5  10 39.3057 3.27099  -2
  -6   5  13 39.3057 3.27099   1
  -5   5  13 1.34154 0.91769   1
   4   5  11 1.81480 1.39799  -2
  -4   5  13 1.81480 1.39799   1
  -3   5  13 2.81649 1.26189   1
   2   5  12 29.4746 2.44597  -2
  -2   5  13 29.4746 2.44597   1
  -1   5  13 2.61557 1.24849   1
   0   5  13 1.05452 0.94303  -2
   0   5  13 1.05452 0.94303   1
   1   5  13 -0.1668 0.60459   1
  -2   5  14 25.5785 1.69429  -2
   2   5  13 25.5785 1.69429   1
   3   5  13 6.47898 1.05427   1
   6   6  10 -0.5978 2.45347  -2
  -6   6  13 -0.5978 2.45347   1
  -5   6  13 2.96655 1.00884   1
   4   6  11 12.1078 2.16435  -2
  -4   6  13 12.1078 2.16435   1
  -3   6  13 11.5071 1.87051   1
   2   6  12 -0.1069 1.59505  -2
  -2   6  13 -0.1069 1.59505   1
  -1   6  13 -0.0961 1.06301   1
   0   6  13 12.3518 1.96097  -2
   0   6  13 12.3518 1.96097   1
   1   6  13 -0.3791 0.73532   1
  -2   6  14 10.4074 1.33661  -2
   2   6  13 10.4074 1.33661   1
   3   6  13 -0.3551 0.88191   1
   6   7  10 58.4486 3.72368  -2
  -6   7  13 58.4486 3.72368   1
  -5   7  13 1.48188 1.84914   1
   4   7  11 17.0384 2.35210  -2
  -4   7  13 17.0384 2.35210   1
  -3   7  13 1.76476 1.27851   1
   2   7  12 31.5457 2.67862  -2
  -2   7  13 31.5457 2.67862   1
  -1   7  13 -0.8539 1.12019   1
   0   7  13 28.4773 2.62288  -2
   0   7  13 28.4773 2.62288   1
   1   7  13 1.03783 0.86100   1
  -2   7  14 10.0134 2.03867  -2
   2   7  13 10.0134 2.03867   1
   3   7  13 2.99546 1.10210   1
  -6   8  13 0.16743 1.07227   1
  -5   8  13 29.0762 3.93919   1
   4   8  11 2.51656 3.13566  -2
  -4   8  13 2.51656 3.13566   1
  -3   8  13 3.23971 2.33428   1
   2   8  12 38.1429 4.46735  -2
  -2   8  13 38.1429 4.46735   1
  -1   8  13 32.3359 3.96795   1
   0   8  13 15.6489 2.21416  -2
   0   8  13 15.6489 2.21416   1
   1   8  13 0.63620 1.30422   1
  -2   8  14 28.4346 2.68025  -2
   2   8  13 28.4346 2.68025   1
  -5   9  13 1.70060 2.11250   1
   4   9  11 6.56121 3.76047  -2
  -4   9  13 6.56121 3.76047   1
  -3   9  13 2.03695 2.11608   1
   2   9  12 27.8755 4.21750  -2
  -2   9  13 27.8755 4.21750   1
  -1   9  13 2.16127 2.14113   1
   0   9  13 4.57929 2.99757  -2
   0   9  13 4.57929 2.99757   1
   1   9  13 2.07434 2.12233   1
  -4  10  13 2.46398 2.27669   1
  -3  10  13 24.3580 3.89971   1
   2  10  12 9.83899 3.54653  -2
  -2  10  13 9.83899 3.54653   1
  -1  10  13 0.49465 2.08320   1
   0  10  13 8.24652 3.16303  -2
   0  10  13 8.24652 3.16303   1
  -6   0  14 90.6559 5.81981   1
  -5   0  14 219.737 10.1466   1
   4   0  12 89.5015 3.81632  -2
  -4   0  14 89.5015 3.81632   1
  -3   0  14 24.8323 2.07194   1
  -2   0  14 124.614 4.61805   1
  -1   0  14 270.359 8.15582   1
   0   0  14 112.740 4.41190  -2
   0   0  14 112.740 4.41190   1
   1   0  14 18.5244 1.97387   1
   2   0  14 69.8066 3.61062   1
   3   0  14 76.9640 3.82739   1
   6   1  11 199.805 7.39653  -2
  -6   1  14 199.805 7.39653   1
  -5   1  14 98.7521 4.03165   1
   4   1  12 39.6543 2.21288  -2
  -4   1  14 39.6543 2.21288   1
  -3   1  14 196.149 4.41060   1
   2   1  13 166.633 4.41056  -2
  -2   1  14 166.633 4.41056   1
  -1   1  14 111.727 2.68490   1
   0   1  14 3.77085 1.09852  -2
   0   1  14 3.77085 1.09852   1
   1   1  14 168.030 4.16173   1
  -2   1  15 83.8845 2.74966  -2
   2   1  14 83.8845 2.74966   1
   3   1  14 51.4764 2.18340   1
   6   2  11 140.295 5.84707  -2
  -6   2  14 140.295 5.84707   1
  -5   2  14 101.436 4.08504   1
   4   2  12 172.351 4.85240  -2
  -4   2  14 172.351 4.85240   1
  -3   2  14 15.2030 1.09940   1
   2   2  13 185.028 4.90063  -2
  -2   2  14 185.028 4.90063   1
  -1   2  14 68.8805 1.97757   1
   0   2  14 165.434 4.68867  -2
   0   2  14 165.434 4.68867   1
   1   2  14 1.28919 0.86185   1
  -2   2  15 123.750 4.04327  -2
   2   2  14 123.750 4.04327   1
   3   2  14 8.52766 1.19500   1
   6   3  11 22.5847 2.90313  -2
  -6   3  14 22.5847 2.90313   1
  -5   3  14 110.243 4.33950   1
   4   3  12 20.9658 1.93372  -2
  -4   3  14 20.9658 1.93372   1
  -3   3  14 208.264 4.59223   1
   2   3  13 19.5242 1.62742  -2
  -2   3  14 19.5242 1.62742   1
  -1   3  14 250.854 4.77727   1
   0   3  14 5.34295 1.11722  -2
   0   3  14 5.34295 1.11722   1
   1   3  14 216.321 4.99456   1
  -2   3  15 11.7679 1.54479  -2
   2   3  14 11.7679 1.54479   1
   6   4  11 150.873 6.14475  -2
  -6   4  14 150.873 6.14475   1
  -5   4  14 14.9673 1.66988   1
   4   4  12 212.844 5.72890  -2
  -4   4  14 212.844 5.72890   1
  -3   4  14 34.9379 1.83177   1
   2   4  13 247.473 6.11497  -2
  -2   4  14 247.473 6.11497   1
  -1   4  14 1.47102 0.83883   1
   0   4  14 252.034 6.31142  -2
   0   4  14 252.034 6.31142   1
   1   4  14 23.3953 1.75329   1
  -2   4  15 174.466 5.08861  -2
   2   4  14 174.466 5.08861   1
  -6   5  14 16.9225 1.82728   1
  -5   5  14 99.8661 4.04959   1
   4   5  12 152.336 5.77951  -2
  -4   5  14 152.336 5.77951   1
  -3   5  14 84.4331 2.81322   1
   2   5  13 48.0573 3.15462  -2
  -2   5  14 48.0573 3.15462   1
  -1   5  14 95.3994 4.37407   1
   0   5  14 142.904 4.12257  -2
   0   5  14 142.904 4.12257   1
   1   5  14 42.8193 3.04369   1
  -2   5  15 10.3804 1.42519  -2
   2   5  14 10.3804 1.42519   1
  -5   6  14 46.7617 4.61128   1
   4   6  12 42.5477 3.19365  -2
  -4   6  14 42.5477 3.19365   1
  -3   6  14 181.689 6.62518   1
   2   6  13 59.5630 3.54027  -2
  -2   6  14 59.5630 3.54027   1
  -1   6  14 21.4832 2.38079   1
   0   6  14 82.7709 4.18428  -2
   0   6  14 82.7709 4.18428   1
   1   6  14 102.750 4.74672   1
  -5   7  14 95.7424 6.91821   1
   4   7  12 105.381 4.90266  -2
  -4   7  14 105.381 4.90266   1
  -3   7  14 85.1543 4.28681   1
   2   7  13 4.62418 2.03956  -2
  -2   7  14 4.62418 2.03956   1
  -1   7  14 122.844 5.37139   1
   0   7  14 72.9181 4.10616  -2
   0   7  14 72.9181 4.10616   1
   1   7  14 66.7959 3.94478   1
  -4   8  14 140.886 5.73959   1
  -3   8  14 57.6522 3.61842   1
   2   8  13 105.107 4.95820  -2
  -2   8  14 105.107 4.95820   1
  -1   8  14 8.54636 1.89784   1
   0   8  14 113.042 5.24473  -2
   0   8  14 113.042 5.24473   1
  -5   0  15 1.57898 1.45037   1
  -4   0  15 1.26690 2.38495   1
  -3   0  15 -0.3541 0.99107   1
  -2   0  15 4.06359 1.80925   1
  -1   0  15 -1.1109 1.01688   1
   0   0  15 -0.4882 1.70094   1
   1   0  15 -0.1673 1.13514   1
  -5   1  15 3.03583 1.15841   1
   4   1  13 22.9324 2.49611  -2
  -4   1  15 22.9324 2.49611   1
  -3   1  15 1.01744 0.77611   1
   2   1  14 9.74107 2.79331  -2
  -2   1  15 9.74107 2.79331   1
  -1   1  15 0.97284 0.83289   1
   0   1  15 30.6243 1.72170  -2
   0   1  15 30.6243 1.72170   1
   1   1  15 20.5951 1.51153   1
  -5   2  15 1.57882 1.06991   1
   4   2  13 10.4726 2.17874  -2
  -4   2  15 10.4726 2.17874   1
  -3   2  15 10.2198 1.10111   1
   2   2  14 20.4637 3.13078  -2
  -2   2  15 20.4637 3.13078   1
  -1   2  15 8.14408 1.09463   1
   0   2  15 4.41425 1.39533  -2
   0   2  15 4.41425 1.39533   1
   1   2  15 1.80173 0.91012   1
   4   3  13 9.59954 3.36989  -2
  -4   3  15 9.59954 3.36989   1
  -3   3  15 3.87292 1.44669   1
   2   3  14 31.2983 2.64195  -2
  -2   3  15 31.2983 2.64195   1
  -1   3  15 1.72575 1.01066   1
   0   3  15 8.31825 1.98247  -2
   0   3  15 8.31825 1.98247   1
   4   4  13 11.6752 3.66019  -2
  -4   4  15 11.6752 3.66019   1
  -3   4  15 -1.3401 1.18356   1
   2   4  14 40.5729 2.97688  -2
  -2   4  15 40.5729 2.97688   1
  -1   4  15 34.8407 2.78683   1
   0   4  15 8.10223 2.02608  -2
   0   4  15 8.10223 2.02608   1
  -3   5  15 4.36798 1.55201   1
   2   5  14 33.1062 2.85150  -2
  -2   5  15 33.1062 2.85150   1
  -1   5  15 27.5226 2.52744   1
  -2   6  15 7.79921 1.72766   1
   0   0   0    0.00    0.00   0
;
_shelx_hkl_checksum     71992
_shelx_res_file
;
    shelx.res created by SHELXL-2014/7
TITL SN35_0M in P2(1)/c LIGHT YELLOW BLOCK
CELL 0.71073 8.5078 14.7201 12.0019 90.000 101.016 90.000
ZERR 4.00 0.0008 0.0013 0.0010 0.000 0.004 0.000
LATT 1
SYMM -x, y+1/2, -z+1/2
SFAC C  H  N  S  Cl Cd
UNIT 32  64  16  8  8  4
L.S. 40
ACTA
BOND $H
HTAB
CONF
LIST 4
FMAP 2
PLAN 8
SIZE 0.40 0.30 0.28
RIGU N3A C6A C7A C8A N4A
RIGU N3B C6B C7B C8B N4B
EADP N3A N3B
EXYZ N3A N3B
EADP N4A N4B
EXYZ N4A N4B
TEMP 23.000
HTAB N1 Cl2
EQIV $1 -x+1, y-1/2, -z-1/2
HTAB N2 S2_$1
HTAB N3A Cl2
HTAB N3B Cl2
EQIV $2 x+1, y, z
HTAB N4A Cl1_$2
HTAB N4B Cl1_$2
EQIV $3 x+1, -y+1/2, z+1/2
HTAB C7B Cl1_$3
MPLA 5 S1 C1 N1 N2 C2 C3 C4
MPLA 5 S2 C5 N3A N4A C6A C7A C8A
MPLA 5 S2 C5 N3B N4B C6B C7B C8B
WGHT    0.041400    0.727000
EXTI    0.001967
BASF   0.11399
FVAR       0.40794   0.71490
CD1   6    0.243498    0.250529   -0.173231    11.00000    0.03251    0.03676 =
         0.03966    0.00459    0.00685    0.00136
CL1   5    0.000575    0.332531   -0.256262    11.00000    0.04765    0.08858 =
         0.04446    0.01200    0.01152    0.02996
CL2   5    0.241045    0.263752    0.036524    11.00000    0.05372    0.04688 =
         0.03907   -0.00175    0.01802   -0.00486
S1    4    0.262542    0.084599   -0.223312    11.00000    0.06687    0.03688 =
         0.03264    0.00207    0.01202   -0.00091
S2    4    0.507198    0.320856   -0.202996    11.00000    0.04603    0.06245 =
         0.03179    0.00202    0.01183   -0.01686
N1    3    0.225775    0.047404   -0.009202    11.00000    0.06328    0.03439 =
         0.04182    0.00356    0.02192    0.00981
AFIX  43
H1    2    0.190193    0.101986   -0.007693    11.00000   -1.20000
AFIX   0
N2    3    0.331672   -0.063709   -0.104574    11.00000    0.04510    0.03450 =
         0.03767   -0.00316    0.01035    0.00400
AFIX  43
H2    2    0.372390   -0.078850   -0.162201    11.00000   -1.20000
AFIX   0
C1    1    0.273655    0.019200   -0.102290    11.00000    0.03306    0.03305 =
         0.03254   -0.00012    0.00549   -0.00289
C2    1    0.230585   -0.009615    0.090506    11.00000    0.07602    0.04849 =
         0.03716    0.00470    0.02231    0.00218
AFIX  23
H2A   2    0.145754    0.008100    0.129768    11.00000   -1.20000
H2B   2    0.332234   -0.001700    0.142158    11.00000   -1.20000
AFIX   0
C3    1    0.209846   -0.107984    0.054884    11.00000    0.05924    0.04330 =
         0.04261    0.00903    0.00839   -0.00596
AFIX  23
H3A   2    0.223853   -0.146638    0.121507    11.00000   -1.20000
H3B   2    0.102823   -0.117620    0.011286    11.00000   -1.20000
AFIX   0
C4    1    0.331414   -0.131698   -0.015603    11.00000    0.05324    0.03573 =
         0.04562    0.00421    0.00243    0.00555
AFIX  23
H4A   2    0.436811   -0.134690    0.032442    11.00000   -1.20000
H4B   2    0.306966   -0.190937   -0.049959    11.00000   -1.20000
AFIX   0
C5    1    0.619528    0.357385   -0.075128    11.00000    0.03706    0.03509 =
         0.03537    0.00499    0.00926   -0.00343
PART 1
N3A   3    0.554309    0.376587    0.013810    21.00000    0.03308    0.06089 =
         0.04134   -0.00795    0.01129   -0.00568
AFIX  43
H3C   2    0.452584    0.370016    0.007745    21.00000   -1.20000
AFIX   0
C6A   1    0.647261    0.408374    0.121562    21.00000    0.05462    0.07789 =
         0.04162   -0.01518    0.01101   -0.01443
AFIX  23
H6A   2    0.671590    0.357490    0.173341    21.00000   -1.20000
H6B   2    0.584593    0.451911    0.155254    21.00000   -1.20000
AFIX   0
C7A   1    0.799506    0.451857    0.104667    21.00000    0.04944    0.06607 =
         0.06354   -0.02057    0.00950   -0.00948
AFIX  23
H7A   2    0.866316    0.465107    0.177801    21.00000   -1.20000
H7B   2    0.775937    0.508648    0.063904    21.00000   -1.20000
AFIX   0
C8A   1    0.887564    0.389057    0.038229    21.00000    0.03229    0.05725 =
         0.05911   -0.00600    0.00426    0.00017
AFIX  23
H8A   2    0.982068    0.418809    0.021425    21.00000   -1.20000
H8B   2    0.920631    0.334364    0.081475    21.00000   -1.20000
AFIX   0
N4A   3    0.775336    0.366450   -0.067797    21.00000    0.03486    0.07247 =
         0.04633   -0.00702    0.01510   -0.00558
AFIX  43
H4C   2    0.813825    0.358734   -0.128369    21.00000   -1.20000
AFIX   0
PART 2
SAME N3A > N3B
N3B   3    0.554309    0.376587    0.013810   -21.00000    0.03308    0.06089 =
         0.04134   -0.00795    0.01129   -0.00568
AFIX  43
H3D   2    0.451866    0.371825    0.004336   -21.00000   -1.20000
AFIX   0
C6B   1    0.637382    0.404899    0.125929   -21.00000    0.04230    0.07444 =
         0.04632   -0.01454    0.00790   -0.00817
AFIX  23
H6C   2    0.598453    0.370082    0.183701   -21.00000   -1.20000
H6D   2    0.616340    0.468649    0.137374   -21.00000   -1.20000
AFIX   0
C7B   1    0.812135    0.390284    0.136190   -21.00000    0.04427    0.05760 =
         0.05021   -0.01477    0.00459   -0.00484
AFIX  23
H7C   2    0.836876    0.326352    0.148879   -21.00000   -1.20000
H7D   2    0.869776    0.424174    0.200528   -21.00000   -1.20000
AFIX   0
C8B   1    0.864284    0.421504    0.028305   -21.00000    0.03610    0.06725 =
         0.05964   -0.00808    0.00406   -0.00677
AFIX  23
H8C   2    0.840405    0.485506    0.015376   -21.00000   -1.20000
H8D   2    0.978709    0.412874    0.034814   -21.00000   -1.20000
AFIX   0
N4B   3    0.775336    0.366450   -0.067797   -21.00000    0.03486    0.07247 =
         0.04633   -0.00702    0.01510   -0.00558
AFIX  43
H4D   2    0.823871    0.341570   -0.116566   -21.00000   -1.20000
PART 0
AFIX   0
HKLF 5 1 1 0 0 0 1 0 0 0 1
REM  SN35_0M in P2(1)/c LIGHT YELLOW BLOCK
REM R1 =  0.0287 for    3110 Fo > 4sig(Fo)  and  0.0338 for all    3512 data
REM    184 parameters refined using     50 restraints
END
WGHT      0.0414      0.7270
REM Instructions for potential hydrogen bonds
HTAB N1 Cl2
HTAB N2 S2_$1
HTAB N3A Cl2
HTAB N4A Cl1_$2
HTAB N3B Cl2
HTAB C7B Cl1_$3
HTAB N4B Cl1_$2
REM Highest difference peak  0.563,  deepest hole -1.175,  1-sigma level  0.081
Q1    1  -0.0363  0.2810 -0.2400  11.00000  0.05    0.56
Q2    1   0.2435  0.2632 -0.2409  11.00000  0.05    0.47
Q3    1   0.2614 -0.2080  0.1711  11.00000  0.05    0.37
Q4    1   0.0409  0.3654 -0.2069  11.00000  0.05    0.36
Q5    1   0.2757  0.2055 -0.1331  11.00000  0.05    0.34
Q6    1   0.1798  0.2507 -0.0213  11.00000  0.05    0.34
Q7    1   0.7421  0.2900 -0.1727  11.00000  0.05    0.31
Q8    1   0.4794  0.3691 -0.1847  11.00000  0.05    0.31
;
_shelx_res_checksum     63667
data_New_Global_Publ_Block
_journal_date_recd_electronic     2015-08-20
_journal_date_accepted     2015-11-06
_journal_name_full     'Acta Crystallographica, Section E'
_journal_year     2015
_journal_volume     71
_journal_issue     12
_journal_page_first     1493
_journal_page_last     1496
_journal_paper_category     GM
_journal_paper_doi     10.1107/S205698901502109X
_journal_coeditor_code     ZL2641
_publ_contact_author_name     'Saeed Ahmad'
_publ_contact_author_address
;
Department of Chemistry
University of Engineering and Technology
Lahore 54890
Pakistan
;
_publ_contact_author_email     saeed_a786@hotmail.com
_publ_contact_author_fax     -
_publ_contact_author_phone      923335248570
_publ_section_title
;
Crystal structure of
dichloridobis(1,3-diazinane-2-thione-\k<i>S</i>)cadmium(II)
;
loop_
    _publ_author_name
    _publ_author_footnote
    _publ_author_address
    'Naz, Ghazala' .
;
Department of Chemistry, University of Engineering and Technology, Lahore 54890,
Pakistan
;
    'Tahir, Muhammad Nawaz' .
;
Department of Physics, University of Sargodha, Sargodha, Pakistan
;
    'Ahmad, Saeed' .
;
Department of Chemistry, University of Engineering and Technology, Lahore 54890,
Pakistan
;
    'Isab, Anvarhusein A.' .
;
Department of Chemistry, King Fahd University of Petroleum and Minerals,
Dhahran 31261, Saudi Arabia
;
    'Fettouhi, Mohammed' .
;
Department of Chemistry, King Fahd University of Petroleum and Minerals,
Dhahran 31261, Saudi Arabia
;
_publ_section_synopsis
;
In dichloridobis(1,3-diazinane-2-thione-\k<i>S</i>)cadmium(II), the Cd^II^ atom
is bound to two chloride anions and two thione ligands <i>via</i> their S
atoms. The geometry around the Cd^II^ atom is distorted tetrahedral, with the
bond angles in the range 101.61(3)--118.00(3)\%. Intramolecular N---H...Cl
hydrogen-bonding interactions stabilize a butterfly <i>syn</i> molecular
conformation.
;
