# Supplementary material for: Crystal structure of di­chlorido­bis­(1,3-diazinane-2-thione-κS)cadmium
Source: Acta Crystallogr E Crystallogr Commun. 2015 Nov 14;71(Pt 12):1493–6. doi: 10.1107/S205698901502109X (PMC4719821; doi:10.1107/S205698901502109X)
Supplement: Supplementary file 2 [file e-71-01493-Isup2.hkl]

data_I                                                                          
_shelx_title ' SN35_0M in P2(1)/c LIGHT YELLOW BLOCK'                           
_shelx_refln_list_code          4                                               
_shelx_F_calc_maximum      245.97                                               
_exptl_crystal_F_000       824.00                                               
_reflns_d_resolution_high  0.7600                                               
                                                                                
loop_                                                                           
 _space_group_symop_operation_xyz                                               
 'x, y, z'                                                                      
 '-x, y+1/2, -z+1/2'                                                            
 '-x, -y, -z'                                                                   
 'x, -y-1/2, z-1/2'                                                             
                                                                                
_cell_length_a     8.5078                                                       
_cell_length_b    14.7201                                                       
_cell_length_c    12.0019                                                       
_cell_angle_alpha  90.000                                                       
_cell_angle_beta  101.016                                                       
_cell_angle_gamma  90.000                                                       
                                                                                
_shelx_F_squared_multiplier     1.000                                           
                                                                                
loop_                                                                           
 _refln_index_h                                                                 
 _refln_index_k                                                                 
 _refln_index_l                                                                 
 _refln_F_squared_calc                                                          
 _refln_F_squared_meas                                                          
 _refln_F_squared_sigma                                                         
 _refln_observed_status                                                         
   1   0   0        836.81        815.23        11.29 o                         
   3   0   0        238.08        252.01         5.77 o                         
   4   0   0      60500.05      63802.84      1091.40 o                         
   5   0   0       1510.75       1505.68        29.05 o                         
   6   0   0       5321.33       5578.91       122.47 o                         
   7   0   0        967.14        957.47        27.67 o                         
   8   0   0       8017.95       8328.91       182.61 o                         
   9   0   0        790.17        755.13        32.48 o                         
  10   0   0        658.27        661.50        32.41 o                         
   1   1   0      24201.51      26399.53       277.68 o                         
   2   1   0       2136.32       2178.84        27.88 o                         
   3   1   0      45425.36      47808.95       564.56 o                         
   4   1   0       1685.30       1789.58        24.21 o                         
   5   1   0      16633.22      17013.42       227.27 o                         
   6   1   0        434.67        430.37         9.91 o                         
   7   1   0       7515.39       7390.42       114.00 o                         
   8   1   0        437.49        482.32        14.35 o                         
   9   1   0       1821.45       1865.45        49.90 o                         
  10   1   0        186.28        201.23        14.37 o                         
   0   2   0      26187.66      26114.06       392.55 o                         
   1   2   0         19.72         40.45         1.30 o                         
   2   2   0       5149.30       5097.57        65.65 o                         
   3   2   0        712.58        678.85        10.44 o                         
   4   2   0      22934.54      23550.07       323.57 o                         
   5   2   0        589.03        593.61        10.70 o                         
   6   2   0       4144.02       4202.19        63.34 o                         
   7   2   0        537.02        537.09        13.17 o                         
   8   2   0       4366.75       4558.90        73.88 o                         
   9   2   0        293.65        322.07        17.56 o                         
  10   2   0        627.74        671.68        27.04 o                         
   1   3   0      58059.52      59962.12      1080.25 o                         
   2   3   0         52.56         58.88         2.33 o                         
   3   3   0      12545.91      12864.08       155.42 o                         
   4   3   0       1768.42       1763.38        28.68 o                         
   5   3   0       5107.80       5175.34        79.84 o                         
   6   3   0       1311.49       1316.87        22.75 o                         
   7   3   0       4056.56       4160.05       166.89 o                         
   8   3   0       1637.60       1683.35        31.71 o                         
   9   3   0       1242.64       1321.25        38.70 o                         
  10   3   0        461.69        506.65        28.96 o                         
   0   4   0       4072.86       3886.47        71.28 o                         
   1   4   0        641.44        715.34        11.20 o                         
   2   4   0      37819.21      36247.87       497.09 o                         
   3   4   0        976.11        978.77        14.52 o                         
   4   4   0      14059.18      14204.02       210.06 o                         
   5   4   0        155.92        164.79         5.55 o                         
   6   4   0       9091.16       9385.03       155.93 o                         
   7   4   0       1031.08       1044.65        51.03 o                         
   8   4   0       2092.68       2187.98        48.02 o                         
   9   4   0         62.28         78.38        11.71 o                         
  10   4   0       1174.68       1187.46        46.92 o                         
   1   5   0      53867.72      55506.39       710.77 o                         
   2   5   0         33.66         37.11         2.45 o                         
   3   5   0      27091.77      27493.34       381.47 o                         
   4   5   0       1724.63       1802.42        29.46 o                         
   5   5   0      14666.18      14540.85       217.61 o                         
   6   5   0        343.47        374.68        11.98 o                         
   7   5   0       6192.14       6651.64       258.44 o                         
   8   5   0        820.22        840.17        21.11 o                         
   9   5   0       1736.57       1784.49        59.77 o                         
  10   5   0        123.93        161.39        19.28 o                         
   0   6   0      20623.46      19984.75       427.18 o                         
   1   6   0          8.33         20.56         1.90 o                         
   2   6   0      50334.94      47552.41       777.03 o                         
   3   6   0        127.10        135.84         4.53 o                         
   4   6   0       5866.54       5911.03        83.33 o                         
   5   6   0        103.44        108.10         5.50 o                         
   6   6   0      11393.87      11461.80       189.61 o                         
   7   6   0        682.80        686.58        39.00 o                         
   8   6   0       1212.20       1274.92        28.60 o                         
   9   6   0        240.51        262.16        21.16 o                         
  10   6   0       1741.17       1921.75        67.28 o                         
   1   7   0      15461.50      15040.00       206.12 o                         
   2   7   0        113.67        132.57         4.86 o                         
   3   7   0      14561.64      14887.57       204.50 o                         
   4   7   0        652.81        711.35        13.84 o                         
   5   7   0       8473.72       8370.16       127.57 o                         
   6   7   0        229.38        260.91        10.73 o                         
   7   7   0       2781.69       2999.18       125.58 o                         
   8   7   0        216.04        217.20        13.94 o                         
   9   7   0       1568.92       1650.69        57.32 o                         
  10   7   0         80.01         96.25        18.62 o                         
   0   8   0      13739.52      13537.49       285.35 o                         
   1   8   0         69.03         78.90         3.68 o                         
   2   8   0      19705.21      18038.30       293.89 o                         
   3   8   0        245.21        267.71         7.40 o                         
   4   8   0       3950.55       3887.47        56.46 o                         
   5   8   0        787.78        819.13        16.79 o                         
   6   8   0       7275.72       7310.61       124.89 o                         
   7   8   0        443.49        429.80        31.32 o                         
   8   8   0       1148.21       1125.84        33.85 o                         
   9   8   0        325.37        333.39        23.63 o                         
  10   8   0        943.97        983.73        59.12 o                         
   1   9   0       6627.89       7131.92        99.79 o                         
   2   9   0        305.18        292.59         7.01 o                         
   3   9   0       4946.54       5257.52        81.36 o                         
   4   9   0        429.94        442.65        10.94 o                         
   5   9   0       4059.19       4142.71        66.15 o                         
   6   9   0        228.66        216.90        10.12 o                         
   7   9   0       1068.37       1065.12        54.19 o                         
   8   9   0        208.55        213.16        14.44 o                         
   9   9   0       1214.88       1362.69        75.04 o                         
   0  10   0       9507.00       9600.19       204.63 o                         
   1  10   0         84.12         81.94         4.38 o                         
   2  10   0       6377.24       5871.07        89.30 o                         
   3  10   0          7.41         14.04         2.86 o                         
   4  10   0       4194.43       4154.95        72.79 o                         
   5  10   0        754.00        801.51        18.99 o                         
   6  10   0       2042.38       1974.63        50.31 o                         
   7  10   0        343.67        329.21        30.01 o                         
   8  10   0       1186.55       1204.29        36.74 o                         
   9  10   0        220.28        235.81        31.56 o                         
   1  11   0       8581.42       8887.84       124.28 o                         
   2  11   0        248.66        232.73         6.93 o                         
   3  11   0       5372.46       5453.30       106.22 o                         
   4  11   0        490.78        492.06        15.52 o                         
   5  11   0       4864.74       4805.81       136.84 o                         
   6  11   0        136.60        143.80        13.77 o                         
   7  11   0       1402.78       1588.45        74.63 o                         
   8  11   0        275.46        280.38        20.86 o                         
   9  11   0        837.21        879.76        58.72 o                         
   0  12   0       9843.08       9972.43       266.15 o                         
   1  12   0         46.89         41.57         5.79 o                         
   2  12   0       4073.08       4012.72       113.26 o                         
   3  12   0          7.86         12.14         6.92 o                         
   4  12   0       6484.86       5732.59       159.63 o                         
   5  12   0         11.23         34.91         8.91 o                         
   6  12   0       1225.85       1187.41        43.69 o                         
   7  12   0          7.76         17.28         8.91 o                         
   8  12   0       1721.99       1693.36        60.50 o                         
   1  13   0       6094.57       6223.25       173.00 o                         
   2  13   0        124.86        102.18        10.17 o                         
   3  13   0       3699.54       3760.30       110.15 o                         
   4  13   0        326.41        375.31        19.61 o                         
   5  13   0       1895.64       1818.73        60.87 o                         
   6  13   0         12.75         23.72         9.43 o                         
   7  13   0       1067.62       1042.67        42.52 o                         
   8  13   0        152.42        164.66        17.53 o                         
   0  14   0       3516.81       2870.85       119.41 o                         
   1  14   0         11.99          6.02         7.34 o                         
   2  14   0       1168.99       1030.01        37.18 o                         
   3  14   0        416.85        420.67        22.79 o                         
   4  14   0       2743.45       2492.22        77.32 o                         
   5  14   0         34.33         38.68        10.31 o                         
   6  14   0        549.68        549.91        27.52 o                         
   7  14   0        108.76        121.21        15.30 o                         
   1  15   0        903.85        929.05        36.47 o                         
   2  15   0         20.92         24.97         7.93 o                         
   3  15   0       1060.78       1127.11        43.00 o                         
   4  15   0        220.33        194.83        15.40 o                         
   5  15   0        380.81        385.29        23.19 o                         
   6  15   0        177.50        174.78        16.63 o                         
   0  16   0       1839.79       1597.99        75.27 o                         
   1  16   0         43.11         62.15        11.04 o                         
   2  16   0        865.88        746.72        30.89 o                         
   3  16   0         57.84         83.08        13.01 o                         
   4  16   0        787.14        716.06        31.58 o                         
   5  16   0          1.57         -2.38         7.64 o                         
   6  16   0        353.16        349.12        22.86 o                         
   1  17   0        922.85        942.58        38.85 o                         
   2  17   0         35.77         22.29         8.78 o                         
   3  17   0       1113.96       1200.58        47.19 o                         
   4  17   0         84.89        110.62        13.82 o                         
   5  17   0        534.47        592.56        31.03 o                         
   0  18   0       1111.85       1086.49        58.97 o                         
   1  18   0         12.67         10.30         9.81 o                         
   2  18   0       1117.96        977.14        38.73 o                         
   3  18   0          2.08         -1.80         9.63 o                         
   4  18   0        545.81        568.47        28.55 o                         
   1  19   0        760.06        853.19        38.43 o                         
   2  19   0         13.44         10.40         9.41 o                         
 -11   1   1          1.33         -1.37        11.59 o                         
 -10   1   1        106.55        100.80        14.63 o                         
  -9   1   1         63.54         68.64        12.68 o                         
  -8   1   1         58.84         54.00         7.89 o                         
  -7   1   1         99.03         88.61         5.52 o                         
  -6   1   1        713.83        702.24        14.95 o                         
  -5   1   1        654.95        673.49        10.69 o                         
  -4   1   1          5.60          6.15         1.74 o                         
  -3   1   1       4224.96       4511.48        53.81 o                         
  -2   1   1       1927.04       1907.27        28.92 o                         
  -1   1   1        682.50        769.98         9.34 o                         
   0   1   1        275.79        254.00         4.82 o                         
   1   1   1       2103.93       2226.30        22.81 o                         
   2   1   1       9956.29      10276.71       118.60 o                         
   3   1   1         44.94         53.13         1.94 o                         
   4   1   1       1394.95       1468.28        21.78 o                         
   5   1   1        146.74        133.16         4.51 o                         
   6   1   1        974.63        947.91        17.30 o                         
   7   1   1         60.38         58.41         5.24 o                         
   8   1   1          1.68         -8.69         8.69 o                         
   9   1   1         75.76         53.59        10.52 o                         
  10   1   1         58.14         51.59        14.21 o                         
 -11   2   1         33.84         15.57        26.17 o                         
 -10   2   1        329.61        319.99        19.27 o                         
  -9   2   1        193.90        194.02        15.05 o                         
  -8   2   1        245.86        226.84        11.26 o                         
  -7   2   1         25.73         32.82        12.03 o                         
  -6   2   1       2048.82       2115.43        31.43 o                         
  -5   2   1         11.94         20.79         1.68 o                         
  -4   2   1       3254.85       3480.04        44.85 o                         
  -3   2   1         57.44         58.40         2.33 o                         
  -2   2   1      11986.87      12040.24       178.23 o                         
  -1   2   1       1116.10       1130.21        16.26 o                         
   0   2   1        834.81        842.66        10.20 o                         
   1   2   1       1457.70       1498.88        18.71 o                         
   2   2   1      14799.79      14615.36       188.54 o                         
   3   2   1        817.08        852.38        12.69 o                         
   4   2   1         21.85         16.35         3.44 o                         
   5   2   1        428.66        435.41         8.71 o                         
   6   2   1       2162.56       2126.66        34.16 o                         
   7   2   1        117.49        113.10         6.56 o                         
   8   2   1        160.93        168.38        10.54 o                         
   9   2   1         78.58         58.29        10.54 o                         
  10   2   1        227.40        236.56        16.39 o                         
 -10   3   1         93.33         88.65        14.19 o                         
  -9   3   1        128.04        113.75        12.52 o                         
  -8   3   1         22.36         24.54         7.52 o                         
  -7   3   1         41.27         48.44        14.71 o                         
  -6   3   1        410.04        397.23         8.65 o                         
  -5   3   1         44.17         61.43         3.52 o                         
  -4   3   1        116.83        121.09         4.20 o                         
  -3   3   1        416.17        431.55         6.91 o                         
  -2   3   1        399.81        370.84         6.95 o                         
  -1   3   1        273.90        297.19         5.58 o                         
   0   3   1      10882.90       9879.05       136.93 o                         
   1   3   1       1646.22       1631.40        20.52 o                         
   2   3   1       1394.58       1406.23        20.44 o                         
   3   3   1        415.34        407.98         6.78 o                         
   4   3   1       1507.38       1553.37        25.81 o                         
   5   3   1         10.39         10.90         2.66 o                         
   6   3   1        712.61        721.51        14.29 o                         
   7   3   1         54.18         53.18         5.23 o                         
   8   3   1        252.19        236.04        11.57 o                         
   9   3   1        193.20        195.22        13.45 o                         
  10   3   1         16.99          9.92        11.93 o                         
 -10   4   1        181.94        173.70        18.81 o                         
  -9   4   1        113.85         93.03        17.44 o                         
  -8   4   1        887.40        941.78        22.65 o                         
  -7   4   1         40.33          4.68        13.45 o                         
  -6   4   1        399.57        400.09        10.82 o                         
  -5   4   1        217.93        241.55         6.02 o                         
  -4   4   1       4593.52       4521.07        64.05 o                         
  -3   4   1        909.80        934.52        13.89 o                         
  -2   4   1       7347.85       7764.14        99.63 o                         
  -1   4   1       1627.37       1777.49        27.89 o                         
   0   4   1      21243.19      20718.98       269.31 o                         
   1   4   1       1644.04       1764.40        22.38 o                         
   2   4   1        259.76        276.11         5.52 o                         
   3   4   1        543.18        510.13         9.28 o                         
   4   4   1       6070.04       5932.09        89.64 o                         
   5   4   1        226.56        220.36         6.41 o                         
   6   4   1        334.38        315.62        10.45 o                         
   7   4   1        180.02        177.35         7.22 o                         
   8   4   1        592.86        630.76        17.74 o                         
   9   4   1         85.20         73.84        11.48 o                         
  10   4   1        131.09        124.85        17.52 o                         
 -10   5   1        128.66        122.04        16.33 o                         
  -9   5   1        119.40        110.41        14.25 o                         
  -8   5   1          5.58         11.94         7.16 o                         
  -7   5   1         44.00         39.55         5.05 o                         
  -6   5   1        459.80        435.83        11.34 o                         
  -5   5   1         70.73         86.52         4.66 o                         
  -4   5   1         90.99         84.30         4.06 o                         
  -3   5   1        968.79       1087.70        16.04 o                         
  -2   5   1        135.25        125.27         3.65 o                         
  -1   5   1        837.72        910.46        14.06 o                         
   0   5   1         28.85         25.55         1.86 o                         
   1   5   1        527.32        539.82         7.98 o                         
   2   5   1       1520.43       1624.40        23.78 o                         
   3   5   1       1219.52       1225.83        19.26 o                         
   4   5   1        544.44        546.94        12.58 o                         
   5   5   1         22.87         20.75         3.08 o                         
   6   5   1        782.80        749.95        17.15 o                         
   7   5   1        567.30        563.06        12.85 o                         
   8   5   1         60.88         58.03         8.36 o                         
   9   5   1        220.48        205.34        13.76 o                         
  10   5   1         15.85         24.36        16.14 o                         
 -10   6   1         20.66         39.94        15.45 o                         
  -9   6   1         97.83         85.52        14.16 o                         
  -8   6   1         22.39         13.39         8.16 o                         
  -7   6   1        131.74        171.25        20.57 o                         
  -6   6   1        450.42        475.66        12.21 o                         
  -5   6   1         24.68         21.95         2.84 o                         
  -4   6   1          1.04         13.70         3.04 o                         
  -3   6   1          8.10         21.97         2.30 o                         
  -2   6   1       6608.64       7118.09        98.59 o                         
  -1   6   1          2.24         11.95         1.60 o                         
   0   6   1        100.60        109.51         3.60 o                         
   1   6   1        895.83        862.26        12.91 o                         
   2   6   1       3086.37       3394.53        48.37 o                         
   3   6   1        120.92        125.50         4.29 o                         
   4   6   1        260.90        276.14         8.05 o                         
   5   6   1        404.71        412.28        10.31 o                         
   6   6   1        146.34        150.27         8.45 o                         
   7   6   1         40.01         23.25        14.28 o                         
   8   6   1         21.33         20.88         7.89 o                         
   9   6   1         44.93         48.08        14.72 o                         
  10   6   1         32.01         40.07        16.08 o                         
 -10   7   1         76.51         82.10        17.22 o                         
  -9   7   1        110.98        116.21        15.62 o                         
  -8   7   1         41.15         51.57         9.17 o                         
  -7   7   1         15.85          6.16        12.69 o                         
  -6   7   1        401.27        380.18        11.94 o                         
  -5   7   1        299.14        287.97         7.63 o                         
  -4   7   1        524.39        550.12        10.88 o                         
  -3   7   1        263.69        286.88         7.23 o                         
  -2   7   1        432.83        427.61         8.94 o                         
  -1   7   1       1910.05       1991.46        29.43 o                         
   0   7   1         16.73         15.28         2.62 o                         
   1   7   1        271.17        283.91         6.30 o                         
   2   7   1       1400.50       1548.85        23.68 o                         
   3   7   1        189.09        187.25         5.46 o                         
   4   7   1          8.44          4.42         3.87 o                         
   5   7   1        500.51        523.79        13.30 o                         
   6   7   1        722.96        714.42        17.01 o                         
   7   7   1         34.20         24.16        12.31 o                         
   8   7   1          3.87          0.33         7.69 o                         
   9   7   1        172.56        142.83        16.90 o                         
  10   7   1         19.33         22.05        16.24 o                         
 -10   8   1         33.99         49.66        15.89 o                         
  -9   8   1        162.78        154.12        16.65 o                         
  -8   8   1        329.24        344.20        17.26 o                         
  -7   8   1        134.91        146.97         8.81 o                         
  -6   8   1        154.73        164.39         8.64 o                         
  -5   8   1        106.19         98.62         5.40 o                         
  -4   8   1       2078.53       1965.97        32.87 o                         
  -3   8   1       1453.33       1497.22        25.52 o                         
  -2   8   1       2535.95       2682.60        42.51 o                         
  -1   8   1        598.70        650.36        11.56 o                         
   0   8   1       3914.22       3756.85        58.12 o                         
   1   8   1       1280.24       1283.81        20.30 o                         
   2   8   1        356.38        388.71         9.03 o                         
   3   8   1        153.77        189.83         5.71 o                         
   4   8   1        496.57        463.39        11.06 o                         
   5   8   1        394.74        412.45        10.74 o                         
   6   8   1        558.77        557.81        15.21 o                         
   7   8   1         30.87         18.66        17.77 o                         
   8   8   1        250.21        228.45        14.62 o                         
   9   8   1         34.33         55.34        19.77 o                         
  -9   9   1        128.56        131.34        23.31 o                         
  -8   9   1         52.74         57.30        10.41 o                         
  -7   9   1          1.54         -1.47         4.09 o                         
  -6   9   1        498.85        460.91        16.00 o                         
  -5   9   1         65.36         62.14         5.32 o                         
  -4   9   1         31.82         42.75         4.71 o                         
  -3   9   1          0.00          1.60         2.26 o                         
  -2   9   1        134.00        127.80         5.14 o                         
  -1   9   1         25.34         32.62         2.88 o                         
   0   9   1        499.87        495.83        10.39 o                         
   1   9   1         26.66         43.06         3.20 o                         
   2   9   1       1019.08       1083.30        17.90 o                         
   3   9   1         40.12         35.01         3.83 o                         
   4   9   1        132.92        106.84         5.87 o                         
   5   9   1         10.36          5.29         3.52 o                         
   6   9   1        554.89        542.18        16.34 o                         
   7   9   1          8.29         -6.73        18.63 o                         
   8   9   1          1.57         -8.81         9.54 o                         
   9   9   1        191.08        171.46        25.42 o                         
  -9  10   1        114.93         93.19        21.52 o                         
  -8  10   1        102.69        109.61        12.60 o                         
  -7  10   1          5.78         -0.63        18.94 o                         
  -6  10   1        372.32        348.24        16.21 o                         
  -5  10   1         38.27         42.36         6.32 o                         
  -4  10   1        239.59        236.63         9.81 o                         
  -3  10   1        152.85        148.31         5.35 o                         
  -2  10   1       1933.09       1865.48        28.76 o                         
  -1  10   1        252.84        243.34         6.54 o                         
   0  10   1        468.82        434.41         9.88 o                         
   1  10   1        110.08        101.02         4.45 o                         
   2  10   1       1830.61       1622.26        27.43 o                         
   3  10   1        516.43        507.50        11.61 o                         
   4  10   1        228.50        201.09         9.47 o                         
   5  10   1         50.09         48.34         6.40 o                         
   6  10   1        864.07        859.18        23.07 o                         
   7  10   1         77.26         90.34        20.53 o                         
   8  10   1         25.31         22.49        10.98 o                         
   9  10   1         57.31         51.62        23.51 o                         
  -9  11   1         34.52         40.83        20.59 o                         
  -8  11   1          5.33         -5.92        11.15 o                         
  -7  11   1          1.13          7.01         7.16 o                         
  -6  11   1        249.07        270.02        16.93 o                         
  -5  11   1         27.05         24.13         6.00 o                         
  -4  11   1         94.38         90.74         8.79 o                         
  -3  11   1         14.96         20.03         4.23 o                         
  -2  11   1        477.67        424.67        10.23 o                         
  -1  11   1         60.37         67.01         4.23 o                         
   0  11   1        425.49        415.64         9.91 o                         
   1  11   1        210.45        214.47         6.50 o                         
   2  11   1        596.65        586.67        14.45 o                         
   3  11   1        160.78        166.70         8.71 o                         
   4  11   1        386.52        346.87        14.53 o                         
   5  11   1        808.57        859.01        27.29 o                         
   6  11   1        708.03        751.61        24.98 o                         
   7  11   1         11.72         25.41        21.67 o                         
   8  11   1        113.89        105.24        15.64 o                         
  -8  12   1         22.18         30.41        13.25 o                         
  -7  12   1          3.29          8.79         7.73 o                         
  -6  12   1        202.95        192.48        15.48 o                         
  -5  12   1        127.81        142.01        13.03 o                         
  -4  12   1          0.45         10.09         6.65 o                         
  -3  12   1         15.31         20.88         5.54 o                         
  -2  12   1        981.61        995.71        28.64 o                         
  -1  12   1        440.16        454.13        14.12 o                         
   0  12   1          8.55         28.64         5.49 o                         
   1  12   1         88.70         84.94         6.93 o                         
   2  12   1        304.37        278.98        12.57 o                         
   3  12   1        527.66        570.22        20.20 o                         
   4  12   1        233.09        205.21        15.00 o                         
   5  12   1          7.08          6.49         7.41 o                         
   6  12   1         41.07         33.66         9.71 o                         
   7  12   1         28.34         21.71         9.33 o                         
   8  12   1         12.87         30.64        12.95 o                         
  -8  13   1         33.15         50.82        15.39 o                         
  -7  13   1        193.39        219.92        17.42 o                         
  -6  13   1        149.56        165.70        14.64 o                         
  -5  13   1         68.36         80.11        11.20 o                         
  -4  13   1        104.16        102.35        11.66 o                         
  -3  13   1        222.43        253.72        16.72 o                         
  -2  13   1        363.35        293.69        16.09 o                         
  -1  13   1        321.03        327.79        14.63 o                         
   0  13   1        162.59        172.03        10.23 o                         
   1  13   1        110.91        120.26         9.36 o                         
   2  13   1        567.40        642.24        25.95 o                         
   3  13   1        194.65        210.24        15.83 o                         
   4  13   1         51.99         53.16         9.61 o                         
   5  13   1         72.91         75.16        11.12 o                         
   6  13   1        125.41        131.93        13.61 o                         
   7  13   1          9.60         13.11         9.56 o                         
  -7  14   1         15.50         15.30         9.67 o                         
  -6  14   1        184.20        167.95        15.75 o                         
  -5  14   1        448.88        430.85        23.44 o                         
  -4  14   1        405.11        360.19        19.93 o                         
  -3  14   1        114.74         90.30        11.66 o                         
  -2  14   1        942.49        812.13        31.07 o                         
  -1  14   1        338.40        346.06        19.56 o                         
   0  14   1        240.16        211.95        13.60 o                         
   1  14   1          9.48          4.32         6.31 o                         
   2  14   1        169.42        124.48        11.06 o                         
   3  14   1         92.53        111.13        12.95 o                         
   4  14   1         54.48         47.44         9.65 o                         
   5  14   1         47.25         43.24        10.56 o                         
   6  14   1         84.64         87.87        12.82 o                         
   7  14   1         48.24         41.69        11.95 o                         
  -7  15   1         30.23         35.32        11.43 o                         
  -6  15   1         42.66         28.74        10.93 o                         
  -5  15   1          9.15          6.63         8.20 o                         
  -4  15   1         32.11         28.40         8.62 o                         
  -3  15   1          0.28          1.12         6.63 o                         
  -2  15   1         56.89         46.19         8.41 o                         
  -1  15   1         10.20         15.81         7.26 o                         
   0  15   1        184.30        134.21        11.64 o                         
   1  15   1          0.09         -2.34         5.77 o                         
   2  15   1        273.60        261.71        16.31 o                         
   3  15   1         57.20         55.02        10.80 o                         
   4  15   1         46.26         39.93         9.98 o                         
   5  15   1         41.30         31.84        10.20 o                         
   6  15   1         42.22         46.38        12.17 o                         
  -6  16   1          9.71         -2.99         9.51 o                         
  -5  16   1          1.93          8.93         8.66 o                         
  -4  16   1        179.16        155.01        14.62 o                         
  -3  16   1         34.42         26.37         9.22 o                         
  -2  16   1        116.71        156.89        13.06 o                         
  -1  16   1         66.20         60.82        11.05 o                         
   0  16   1        208.07        152.84        12.77 o                         
   1  16   1        145.04        150.37        14.38 o                         
   2  16   1         12.34         17.03         8.27 o                         
   3  16   1        103.81         99.56        13.10 o                         
   4  16   1        240.61        209.79        16.95 o                         
   5  16   1        143.76        125.91        15.16 o                         
   6  16   1         33.66         28.13        12.29 o                         
  -5  17   1         45.76         46.35        11.92 o                         
  -4  17   1        112.37        106.28        13.74 o                         
  -3  17   1          9.34         20.90         9.72 o                         
  -2  17   1         21.75          4.12         8.05 o                         
  -1  17   1         65.56         75.03        11.95 o                         
   0  17   1         56.65         46.43        10.23 o                         
   1  17   1         80.80         83.91        13.15 o                         
   2  17   1        115.47        125.76        13.20 o                         
   3  17   1        177.04        168.16        16.62 o                         
   4  17   1         99.06         84.29        13.04 o                         
   5  17   1          3.41          2.64         9.46 o                         
  -4  18   1         13.57          3.49         9.99 o                         
  -3  18   1         89.25        101.66        15.36 o                         
  -2  18   1        146.71        199.62        15.83 o                         
  -1  18   1         55.60         56.27        12.27 o                         
   0  18   1         25.50         11.56         9.64 o                         
   1  18   1        218.25        261.59        20.02 o                         
   2  18   1         70.89         99.10        12.94 o                         
   3  18   1         30.15         36.10        11.58 o                         
  -2  19   1         30.55         25.33         9.32 o                         
  -1  19   1         56.35         73.34        13.87 o                         
   0  19   1         61.01         47.19        11.33 o                         
   1  19   1         60.73         75.36        13.95 o                         
 -11   0   2        528.03        542.07        44.54 o                         
 -10   0   2         49.37         58.30        21.74 o                         
  -9   0   2        395.32        396.90        21.87 o                         
  -8   0   2       2007.02       2012.20        51.19 o                         
  -7   0   2       1094.40       1099.62        53.58 o                         
  -6   0   2         16.52          7.62         6.66 o                         
  -5   0   2       2090.86       1980.37        39.50 o                         
  -4   0   2      25169.89      26461.75       478.49 o                         
  -3   0   2       3436.36       3512.35        65.03 o                         
  -2   0   2        900.69       1037.59        15.90 o                         
  -1   0   2      30957.01      32369.71       630.13 o                         
   0   0   2       1274.48       1364.44        24.87 o                         
   1   0   2      14870.02      15330.21       221.17 o                         
   2   0   2       3686.61       3877.48        61.21 o                         
   3   0   2      12885.70      13000.62       201.65 o                         
   4   0   2       6959.53       7036.76       123.35 o                         
   5   0   2       3213.79       3138.82        57.62 o                         
   6   0   2          3.25         -4.96         4.96 o                         
   7   0   2       2187.54       2159.68        42.60 o                         
   8   0   2       2425.45       2562.38        63.40 o                         
   9   0   2        941.41        972.48        39.19 o                         
  10   0   2        108.88         98.75        26.44 o                         
 -11   1   2         53.31          4.08        20.55 o                         
 -10   1   2        766.45        711.78        33.86 o                         
  -9   1   2        142.95        144.81        15.62 o                         
  -8   1   2       2970.96       2941.64        54.98 o                         
  -7   1   2         68.85         94.73        16.45 o                         
  -6   1   2       4075.95       4290.83        67.56 o                         
  -5   1   2        828.97        814.41        13.18 o                         
  -4   1   2      12460.15      12776.84       187.31 o                         
  -3   1   2          7.82         11.83         1.41 o                         
  -2   1   2       9106.59       8753.45       109.88 o                         
  -1   1   2      17259.73      17602.42       205.46 o                         
   0   1   2      21161.66      20174.72       308.19 o                         
   1   1   2       7156.83       7068.73        79.50 o                         
   2   1   2      10981.17      10465.25       131.39 o                         
   3   1   2       7416.15       7363.36        81.34 o                         
   4   1   2      12393.24      12528.54       162.42 o                         
   5   1   2       1938.89       1983.22        26.84 o                         
   6   1   2       2414.84       2426.30        38.70 o                         
   7   1   2       2351.85       2412.38        36.58 o                         
   8   1   2       1279.72       1310.54        26.47 o                         
   9   1   2        287.29        271.12        14.58 o                         
  10   1   2         91.25         55.82        15.65 o                         
 -11   2   2        606.55        635.61        47.66 o                         
 -10   2   2        103.55        102.61        14.61 o                         
  -9   2   2       1263.77       1279.05        45.91 o                         
  -8   2   2        370.02        363.07        13.32 o                         
  -7   2   2       3713.25       3780.39       151.36 o                         
  -6   2   2        451.48        459.62        11.27 o                         
  -5   2   2       6521.17       6637.57        84.31 o                         
  -4   2   2       5362.10       5536.21        72.34 o                         
  -3   2   2      10296.19      10494.42       134.17 o                         
  -2   2   2       2734.69       2984.05        39.18 o                         
  -1   2   2       5900.17       6159.49        85.19 o                         
   0   2   2      13796.07      13171.96       244.10 o                         
   1   2   2       2452.66       2485.46        29.84 o                         
   2   2   2       2463.02       2534.78        31.64 o                         
   3   2   2       4099.59       4252.74        51.26 o                         
   4   2   2       6367.00       6444.35       106.94 o                         
   5   2   2       2324.02       2346.71        34.36 o                         
   6   2   2        770.98        803.88        15.63 o                         
   7   2   2       1074.59       1060.29        18.70 o                         
   8   2   2       1470.69       1534.87        32.33 o                         
   9   2   2        237.22        204.24        14.56 o                         
  10   2   2        285.60        285.24        22.73 o                         
 -11   3   2         62.98         79.04        27.06 o                         
 -10   3   2        656.52        723.19        28.02 o                         
  -9   3   2         74.02         69.93        18.43 o                         
  -8   3   2       1461.68       1543.84        32.35 o                         
  -7   3   2         11.32          4.73        12.62 o                         
  -6   3   2       2384.05       2411.30        35.30 o                         
  -5   3   2         21.39         31.69         2.90 o                         
  -4   3   2       3336.56       3271.31        41.37 o                         
  -3   3   2       1078.48       1178.25        15.82 o                         
  -2   3   2       7105.38       6303.58        94.14 o                         
  -1   3   2        301.21        413.63         6.47 o                         
   0   3   2      15787.21      14134.63       211.75 o                         
   1   3   2       1912.39       2163.00        28.49 o                         
   2   3   2       3354.06       3211.90        44.90 o                         
   3   3   2        908.77        977.29        14.67 o                         
   4   3   2       3243.16       3274.21        51.14 o                         
   5   3   2        251.26        254.19         7.39 o                         
   6   3   2        354.11        346.11         9.28 o                         
   7   3   2       1307.57       1308.42        22.08 o                         
   8   3   2        526.28        512.94        16.06 o                         
   9   3   2        419.73        407.78        16.69 o                         
  10   3   2        275.70        280.46        23.78 o                         
 -10   4   2         74.69         51.77        14.35 o                         
  -9   4   2       1427.52       1421.86        71.79 o                         
  -8   4   2         14.19          5.21         8.25 o                         
  -7   4   2       3540.42       3588.60        58.21 o                         
  -6   4   2        200.53        226.56         7.44 o                         
  -5   4   2       5187.58       5311.55        70.62 o                         
  -4   4   2       2487.13       2530.65        34.61 o                         
  -3   4   2      13551.86      13458.54       171.91 o                         
  -2   4   2        785.27        704.21        11.89 o                         
  -1   4   2       5258.66       5377.47        74.54 o                         
   0   4   2       3064.89       2668.12        37.26 o                         
   1   4   2      16205.63      16099.96       194.78 o                         
   2   4   2       2381.48       2254.45        32.20 o                         
   3   4   2       4636.81       4848.95        68.18 o                         
   4   4   2        671.18        709.95        14.87 o                         
   5   4   2       3491.39       3484.29        51.48 o                         
   6   4   2       2347.36       2344.68        43.40 o                         
   7   4   2        870.21        857.00        15.30 o                         
   8   4   2        591.31        600.48        16.76 o                         
   9   4   2        150.96        149.23        13.92 o                         
  10   4   2        456.58        513.71        29.93 o                         
 -10   5   2        525.73        550.06        24.77 o                         
  -9   5   2         18.70         20.68        15.99 o                         
  -8   5   2       1035.75       1119.38        28.86 o                         
  -7   5   2        967.48        997.84        50.51 o                         
  -6   5   2       3210.42       3330.36        49.55 o                         
  -5   5   2        330.06        358.74         8.16 o                         
  -4   5   2       4998.17       5226.77        73.72 o                         
  -3   5   2       2143.86       2234.92        30.48 o                         
  -2   5   2       9118.13       8706.80       112.41 o                         
  -1   5   2        106.97        132.88         3.60 o                         
   0   5   2       3104.58       2894.34        40.52 o                         
   1   5   2       1968.09       2034.96        25.76 o                         
   2   5   2       6171.46       5662.67        84.93 o                         
   3   5   2       2231.67       2377.71        34.98 o                         
   4   5   2       6401.02       6293.76       104.84 o                         
   5   5   2       1028.69       1058.08        19.85 o                         
   6   5   2       3503.73       3431.00        61.03 o                         
   7   5   2        376.54        396.42        10.03 o                         
   8   5   2        748.49        719.29        21.46 o                         
   9   5   2        487.87        538.33        22.85 o                         
  10   5   2        438.05        426.27        40.76 o                         
 -10   6   2        221.50        248.72        21.01 o                         
  -9   6   2        727.63        622.92        42.08 o                         
  -8   6   2        133.94        132.28        10.72 o                         
  -7   6   2       1885.89       1829.31        40.23 o                         
  -6   6   2       2363.39       2449.34        41.20 o                         
  -5   6   2       2282.49       2302.96        34.92 o                         
  -4   6   2        792.57        811.39        14.14 o                         
  -3   6   2       5244.14       5211.61        79.31 o                         
  -2   6   2      17169.52      16408.73       245.35 o                         
  -1   6   2      10848.72      11256.76       154.51 o                         
   0   6   2        302.61        317.76         6.08 o                         
   1   6   2      18299.26      18508.39       238.33 o                         
   2   6   2      11589.58      10531.00       156.16 o                         
   3   6   2       5160.62       5225.12        80.05 o                         
   4   6   2        725.27        734.68        15.86 o                         
   5   6   2       2531.27       2486.20        41.20 o                         
   6   6   2       5408.02       5437.43        93.44 o                         
   7   6   2        967.60        931.01        47.99 o                         
   8   6   2        617.76        626.86        19.74 o                         
   9   6   2        764.20        830.82        29.67 o                         
  10   6   2        787.01        868.40        58.36 o                         
 -10   7   2        652.90        602.05        31.41 o                         
  -9   7   2         34.84         35.34        17.90 o                         
  -8   7   2       1196.64       1245.31        31.67 o                         
  -7   7   2        209.30        220.13        10.25 o                         
  -6   7   2       2645.39       2608.96        48.32 o                         
  -5   7   2        469.56        484.96        10.34 o                         
  -4   7   2       4397.19       4589.14        71.04 o                         
  -3   7   2       2049.87       2084.79        33.68 o                         
  -2   7   2       9105.38       8844.76       146.35 o                         
  -1   7   2       3313.42       3568.12        50.66 o                         
   0   7   2       4951.85       4802.25        73.17 o                         
   1   7   2      10685.05      11161.77       153.63 o                         
   2   7   2       7128.11       6517.68        98.03 o                         
   3   7   2       1667.05       1753.59        29.33 o                         
   4   7   2       2347.95       2248.72        40.51 o                         
   5   7   2       4608.81       4658.11        73.36 o                         
   6   7   2       2129.97       2121.52        40.52 o                         
   7   7   2        733.03        769.08        30.65 o                         
   8   7   2        192.28        170.42        11.33 o                         
   9   7   2        947.44        905.00        56.69 o                         
 -10   8   2        137.08        155.60        19.55 o                         
  -9   8   2        678.10        749.62        49.29 o                         
  -8   8   2          4.50         10.32         9.02 o                         
  -7   8   2       1322.86       1275.08        30.69 o                         
  -6   8   2       1135.82       1162.92        28.43 o                         
  -5   8   2       3779.74       3821.75        67.33 o                         
  -4   8   2        561.76        578.31        12.34 o                         
  -3   8   2       2331.97       2370.95        38.22 o                         
  -2   8   2       2106.77       2006.09        35.99 o                         
  -1   8   2       3982.80       3954.85        56.30 o                         
   0   8   2        982.22        871.25        17.16 o                         
   1   8   2        575.82        576.03        10.63 o                         
   2   8   2       3773.49       3457.38        59.27 o                         
   3   8   2       2503.54       2470.00        40.25 o                         
   4   8   2        789.65        817.11        17.53 o                         
   5   8   2       1401.66       1445.64        29.08 o                         
   6   8   2        753.19        771.27        18.85 o                         
   7   8   2        540.40        546.19        25.18 o                         
   8   8   2        308.39        307.17        13.63 o                         
   9   8   2        338.47        372.26        35.87 o                         
  -9   9   2         42.84         50.40        21.47 o                         
  -8   9   2       1509.45       1549.76        38.06 o                         
  -7   9   2         69.11         71.04         6.94 o                         
  -6   9   2       2849.76       2819.60        68.80 o                         
  -5   9   2          8.71         14.24         4.46 o                         
  -4   9   2       2683.94       2629.84        47.39 o                         
  -3   9   2         49.90         71.03         4.22 o                         
  -2   9   2       5039.15       4954.17        84.15 o                         
  -1   9   2        256.49        307.21         7.06 o                         
   0   9   2       6364.92       6204.04       103.20 o                         
   1   9   2        654.66        690.43        12.53 o                         
   2   9   2       5473.57       5150.55        98.05 o                         
   3   9   2         26.67         29.86         3.09 o                         
   4   9   2       1280.52       1231.49        24.82 o                         
   5   9   2       1342.74       1337.84        27.62 o                         
   6   9   2        619.03        577.86        17.60 o                         
   7   9   2        451.11        478.11        23.39 o                         
   8   9   2        290.58        273.52        16.22 o                         
   9   9   2        495.38        521.04        42.48 o                         
  -9  10   2        686.96        747.23        51.56 o                         
  -8  10   2          0.17         35.57        12.23 o                         
  -7  10   2        458.46        423.13        17.63 o                         
  -6  10   2         68.88         81.05        10.20 o                         
  -5  10   2       2717.41       2759.89        66.76 o                         
  -4  10   2        583.97        618.40        20.47 o                         
  -3  10   2       3008.62       3022.45        53.29 o                         
  -2  10   2        246.69        266.95         6.79 o                         
  -1  10   2       5705.29       6047.88        85.38 o                         
   0  10   2        339.93        338.21         8.34 o                         
   1  10   2       1511.21       1570.45        26.92 o                         
   2  10   2        750.55        825.86        18.10 o                         
   3  10   2       2447.71       2581.67        53.09 o                         
   4  10   2       1067.34       1059.84        22.60 o                         
   5  10   2        857.25        874.41        23.07 o                         
   6  10   2        374.83        376.92        14.17 o                         
   7  10   2        420.15        422.33        18.18 o                         
   8  10   2        734.33        751.21        33.83 o                         
   9  10   2         72.36         57.25        12.99 o                         
  -9  11   2        110.58        113.77        23.31 o                         
  -8  11   2        618.07        594.07        29.29 o                         
  -7  11   2         18.76         29.82         9.15 o                         
  -6  11   2       1276.58       1373.12        39.14 o                         
  -5  11   2        357.83        411.49        16.57 o                         
  -4  11   2       1334.12       1239.98        34.28 o                         
  -3  11   2        353.59        386.25        12.69 o                         
  -2  11   2       1507.78       1446.81        31.73 o                         
  -1  11   2       1030.39       1129.22        26.39 o                         
   0  11   2       2220.90       2073.79        37.65 o                         
   1  11   2       1194.99       1288.85        29.35 o                         
   2  11   2       1556.38       1442.98        31.94 o                         
   3  11   2       1584.03       1670.62        37.12 o                         
   4  11   2       1897.05       1923.83        48.72 o                         
   5  11   2        980.48       1103.28        27.79 o                         
   6  11   2        597.92        595.10        18.72 o                         
   7  11   2        436.87        469.41        25.39 o                         
   8  11   2        487.93        533.03        28.96 o                         
  -8  12   2        296.30        278.19        20.91 o                         
  -7  12   2        813.64        783.56        33.86 o                         
  -6  12   2        107.57        103.86        12.43 o                         
  -5  12   2       1706.53       1717.38        45.91 o                         
  -4  12   2       2908.26       2786.27        68.09 o                         
  -3  12   2       1870.88       1841.89        47.37 o                         
  -2  12   2       1038.79        981.82        23.89 o                         
  -1  12   2       2458.31       2551.38        52.77 o                         
   0  12   2       6354.90       6117.00       116.58 o                         
   1  12   2       2720.74       2749.68        56.50 o                         
   2  12   2        845.70        701.34        27.12 o                         
   3  12   2       1894.60       2036.29        52.10 o                         
   4  12   2       2416.62       2306.42        57.64 o                         
   5  12   2        746.58        684.28        30.03 o                         
   6  12   2        381.68        382.49        17.43 o                         
   7  12   2        508.20        562.50        28.98 o                         
   8  12   2        682.25        716.55        34.45 o                         
  -8  13   2        565.44        570.96        30.08 o                         
  -7  13   2        158.76        179.22        15.87 o                         
  -6  13   2        672.91        651.69        29.39 o                         
  -5  13   2        710.67        732.67        31.46 o                         
  -4  13   2       2513.72       2204.13        68.69 o                         
  -3  13   2        702.41        748.41        24.50 o                         
  -2  13   2       2894.45       2458.70        73.78 o                         
  -1  13   2       1216.56       1257.91        35.24 o                         
   0  13   2       3403.25       2840.68        83.06 o                         
   1  13   2        618.16        625.87        21.53 o                         
   2  13   2       1234.82       1007.67        35.93 o                         
   3  13   2       1632.11       1673.99        45.12 o                         
   4  13   2       1583.93       1462.30        49.30 o                         
   5  13   2        400.52        426.08        23.35 o                         
   6  13   2        361.51        343.41        20.70 o                         
   7  13   2        602.04        601.63        30.44 o                         
  -7  14   2        886.32        918.24        39.26 o                         
  -6  14   2         60.99         39.89        10.59 o                         
  -5  14   2        806.30        834.03        34.75 o                         
  -4  14   2        526.20        529.64        24.50 o                         
  -3  14   2       1100.56       1171.51        42.98 o                         
  -2  14   2         23.90         43.22         8.09 o                         
  -1  14   2        923.66        933.39        35.76 o                         
   0  14   2        916.06        740.08        28.60 o                         
   1  14   2       1837.86       1912.53        61.89 o                         
   2  14   2        119.84        115.40        11.02 o                         
   3  14   2        811.10        895.43        36.08 o                         
   4  14   2        773.14        684.47        28.80 o                         
   5  14   2        506.72        558.29        28.09 o                         
   6  14   2        180.05        189.50        17.08 o                         
   7  14   2        238.25        253.50        20.89 o                         
  -7  15   2          2.42          9.27         9.27 o                         
  -6  15   2        328.95        325.60        21.31 o                         
  -5  15   2          2.93         13.99         8.50 o                         
  -4  15   2        996.53        830.82        33.85 o                         
  -3  15   2          0.45         17.09         8.24 o                         
  -2  15   2        548.73        478.59        22.54 o                         
  -1  15   2         66.28         79.13        11.05 o                         
   0  15   2        653.71        580.93        24.91 o                         
   1  15   2         37.21         34.75         8.85 o                         
   2  15   2        275.78        224.40        15.21 o                         
   3  15   2        341.23        338.18        20.69 o                         
   4  15   2        454.79        411.17        21.99 o                         
   5  15   2         75.43         80.68        12.77 o                         
   6  15   2        162.93        152.66        16.62 o                         
  -6  16   2          7.77         11.35        10.77 o                         
  -5  16   2        313.71        299.69        20.76 o                         
  -4  16   2        208.89        218.70        16.21 o                         
  -3  16   2        987.06       1065.87        42.12 o                         
  -2  16   2         77.26         91.21        11.12 o                         
  -1  16   2        633.97        611.17        28.39 o                         
   0  16   2        106.20         79.52        10.64 o                         
   1  16   2        667.67        752.68        32.59 o                         
   2  16   2        133.04        125.26        12.32 o                         
   3  16   2        149.62        137.38        14.35 o                         
   4  16   2        224.19        203.64        16.61 o                         
   5  16   2        157.68        186.00        17.97 o                         
  -5  17   2         60.28         62.45        13.16 o                         
  -4  17   2        629.55        590.43        28.43 o                         
  -3  17   2        275.22        276.96        20.60 o                         
  -2  17   2        611.22        507.20        24.98 o                         
  -1  17   2        534.79        523.61        27.00 o                         
   0  17   2        954.49        882.93        35.36 o                         
   1  17   2        569.41        576.98        28.62 o                         
   2  17   2        729.64        631.73        28.58 o                         
   3  17   2        516.83        535.58        28.80 o                         
   4  17   2        481.06        491.11        26.33 o                         
  -4  18   2        295.37        290.13        19.89 o                         
  -3  18   2        834.74        979.46        41.94 o                         
  -2  18   2        445.97        374.68        21.59 o                         
  -1  18   2        567.65        578.15        29.47 o                         
   0  18   2        463.75        434.04        23.32 o                         
   1  18   2        484.01        546.02        28.83 o                         
   2  18   2        692.79        576.31        27.65 o                         
   3  18   2        344.94        351.53        23.65 o                         
  -1  19   2        219.53        238.00        19.86 o                         
   0  19   2        434.00        413.31        23.40 o                         
   1  19   2        241.93        275.96        21.20 o                         
 -11   1   3         18.03         -7.68        26.32 o                         
 -10   1   3        106.70         58.20        20.55 o                         
  -9   1   3         19.97          3.43        12.13 o                         
  -8   1   3         11.87          1.44         9.20 o                         
  -7   1   3        677.14        656.14        26.52 o                         
  -6   1   3        223.59        209.06         7.13 o                         
  -5   1   3        460.17        458.96         8.64 o                         
  -4   1   3        526.48        568.64         9.61 o                         
  -3   1   3       1311.50       1284.82        17.90 o                         
  -2   1   3       2296.50       2445.34        31.29 o                         
  -1   1   3        578.97        591.27         9.46 o                         
   0   1   3          1.02          9.53         1.47 o                         
   1   1   3       1574.10       1658.79        17.80 o                         
   2   1   3       2284.78       2377.19        27.66 o                         
   3   1   3          2.22          6.07         1.33 o                         
   4   1   3        175.51        179.94         4.81 o                         
   5   1   3         78.31         69.92         3.34 o                         
   6   1   3        542.25        543.36        11.32 o                         
   7   1   3        117.21        118.16         5.81 o                         
   8   1   3          9.16         -1.48         7.43 o                         
   9   1   3         23.49          5.02         9.20 o                         
  10   1   3         82.44         78.62        15.25 o                         
 -11   2   3         12.14         -1.25        20.44 o                         
 -10   2   3        267.49        256.32        23.05 o                         
  -9   2   3        187.23        162.09        18.74 o                         
  -8   2   3        113.53        102.80         9.79 o                         
  -7   2   3         15.90         23.34        11.49 o                         
  -6   2   3       1503.78       1496.78        24.42 o                         
  -5   2   3        307.10        308.59         6.71 o                         
  -4   2   3        168.68        169.48         3.89 o                         
  -3   2   3         61.25         70.86         2.28 o                         
  -2   2   3      11318.49      10925.08       137.17 o                         
  -1   2   3        159.96        145.08         6.29 o                         
   0   2   3       1570.08       1513.27        29.24 o                         
   1   2   3       4057.00       4239.01        47.92 o                         
   2   2   3       4990.06       4937.66        58.89 o                         
   3   2   3       1105.90       1216.27        18.38 o                         
   4   2   3       1159.45       1097.48        18.81 o                         
   5   2   3        115.54         94.54         3.80 o                         
   6   2   3       1788.65       1788.38        29.79 o                         
   7   2   3         31.94         36.24         3.99 o                         
   8   2   3         51.01         32.81         7.90 o                         
   9   2   3        103.58         83.96        10.53 o                         
  10   2   3         94.64        102.09        15.75 o                         
 -11   3   3         14.77        -18.65        18.65 o                         
 -10   3   3         84.71         56.62        21.28 o                         
  -9   3   3        156.86        132.71        21.30 o                         
  -8   3   3         66.44         69.63        11.03 o                         
  -7   3   3         12.49         11.78         4.29 o                         
  -6   3   3        186.00        154.23         6.50 o                         
  -5   3   3        945.44        938.90        14.00 o                         
  -4   3   3        474.69        521.20         9.12 o                         
  -3   3   3         51.12         57.23         2.43 o                         
  -2   3   3        655.70        712.22        10.30 o                         
  -1   3   3       3392.86       3469.98        57.31 o                         
   0   3   3        416.76        418.02        11.23 o                         
   1   3   3        198.60        204.10         3.43 o                         
   2   3   3       3107.00       3359.70        46.95 o                         
   3   3   3        257.81        233.35         5.62 o                         
   4   3   3         93.92        102.10         4.73 o                         
   5   3   3        692.84        650.04        12.16 o                         
   6   3   3       1294.58       1226.32        22.28 o                         
   7   3   3        224.70        236.20         8.22 o                         
   8   3   3         19.69         12.28         6.47 o                         
   9   3   3        159.76        155.40        25.99 o                         
  10   3   3        124.47        101.70        16.48 o                         
 -10   4   3         14.57        -16.07        18.16 o                         
  -9   4   3        183.72        147.56        18.24 o                         
  -8   4   3        981.22       1023.26        31.65 o                         
  -7   4   3         31.81         32.65        13.67 o                         
  -6   4   3       1557.65       1523.39        24.94 o                         
  -5   4   3        160.53        174.29         5.43 o                         
  -4   4   3       4955.81       5064.72        66.50 o                         
  -3   4   3        475.26        515.27         9.01 o                         
  -2   4   3       1386.00       1441.29        19.73 o                         
  -1   4   3         20.56         23.01         1.90 o                         
   0   4   3       5020.02       4795.27        71.78 o                         
   1   4   3        120.95        142.50         2.61 o                         
   2   4   3       1375.67       1399.41        22.65 o                         
   3   4   3        625.64        644.86        12.30 o                         
   4   4   3       1918.23       1831.50        33.30 o                         
   5   4   3         46.62         43.50         3.64 o                         
   6   4   3        965.11        956.95        18.18 o                         
   7   4   3        178.59        176.42        16.00 o                         
   8   4   3        118.97        123.86         9.11 o                         
   9   4   3        124.92        106.95        15.58 o                         
  10   4   3         79.77         71.11        16.04 o                         
 -10   5   3        102.81        108.23        19.48 o                         
  -9   5   3         24.96         26.28        16.83 o                         
  -8   5   3          1.68         -9.47         9.47 o                         
  -7   5   3        330.65        331.19        12.14 o                         
  -6   5   3        165.81        189.77         7.75 o                         
  -5   5   3       1056.57       1030.25        17.39 o                         
  -4   5   3        179.32        179.16         5.92 o                         
  -3   5   3         19.41         19.35         2.15 o                         
  -2   5   3       1891.81       1900.38        25.80 o                         
  -1   5   3       4164.38       4032.40        61.16 o                         
   0   5   3        363.11        333.08         8.54 o                         
   1   5   3         61.31         80.14         2.10 o                         
   2   5   3       3314.68       3598.16        55.35 o                         
   3   5   3       2064.83       2085.39        33.78 o                         
   4   5   3        400.14        365.95         9.80 o                         
   5   5   3        145.13        150.50         6.07 o                         
   6   5   3         73.08         56.64         6.75 o                         
   7   5   3        130.13        141.03        15.76 o                         
   8   5   3         93.41         94.75         8.65 o                         
   9   5   3         69.14         72.97        19.11 o                         
 -10   6   3         40.33         46.27        13.73 o                         
  -9   6   3        149.29        146.17        21.07 o                         
  -8   6   3        156.16        145.38        12.84 o                         
  -7   6   3         24.39         27.36         5.28 o                         
  -6   6   3       1476.79       1357.61        31.85 o                         
  -5   6   3         87.19        100.83         4.66 o                         
  -4   6   3       1548.51       1587.93        29.43 o                         
  -3   6   3        408.76        435.44         9.84 o                         
  -2   6   3       1869.64       1918.47        28.03 o                         
  -1   6   3          6.65          6.66         1.14 o                         
   0   6   3       1082.89       1055.95        15.92 o                         
   1   6   3        157.77        159.09         3.60 o                         
   2   6   3        259.39        292.83         7.72 o                         
   3   6   3          0.48          3.22         2.06 o                         
   4   6   3         57.44         57.04         4.66 o                         
   5   6   3        358.83        383.12        10.07 o                         
   6   6   3        314.10        297.81        10.56 o                         
   7   6   3         80.43         77.67        19.39 o                         
   8   6   3         25.58         28.23         7.95 o                         
   9   6   3         85.54         98.89        20.76 o                         
 -10   7   3         99.45         97.24        16.72 o                         
  -9   7   3         63.18         24.44        15.77 o                         
  -8   7   3         38.78         34.34         9.72 o                         
  -7   7   3          0.18         -2.25         3.98 o                         
  -6   7   3         35.45         45.39         7.73 o                         
  -5   7   3        359.28        374.13         9.37 o                         
  -4   7   3          2.60          1.76         3.11 o                         
  -3   7   3        223.51        203.55         5.53 o                         
  -2   7   3       1081.07       1104.16        18.59 o                         
  -1   7   3        324.72        335.11         6.18 o                         
   0   7   3        179.71        164.83         4.63 o                         
   1   7   3        552.46        563.95         9.30 o                         
   2   7   3       2336.05       2434.37        47.12 o                         
   3   7   3         30.95         32.39         3.09 o                         
   4   7   3        141.03        145.27         6.09 o                         
   5   7   3         27.70         44.23         5.06 o                         
   6   7   3         15.52         18.51         5.75 o                         
   7   7   3         27.50         39.86        18.64 o                         
   8   7   3         98.01        107.69        10.12 o                         
   9   7   3        140.95        161.25        22.56 o                         
 -10   8   3         46.06         39.74        15.10 o                         
  -9   8   3         89.65         74.53        18.30 o                         
  -8   8   3         57.91         37.48        11.08 o                         
  -7   8   3         97.92        100.86         7.95 o                         
  -6   8   3       1135.86       1059.03        31.48 o                         
  -5   8   3         87.26         80.61         7.13 o                         
  -4   8   3        986.59        984.20        20.24 o                         
  -3   8   3         98.78        109.91         4.39 o                         
  -2   8   3        530.18        528.54        11.21 o                         
  -1   8   3       1544.05       1635.77        23.19 o                         
   0   8   3        888.90        847.23        15.23 o                         
   1   8   3        192.59        213.34         5.83 o                         
   2   8   3        151.14        150.09         5.10 o                         
   3   8   3       1104.82       1081.59        19.82 o                         
   4   8   3       1840.26       1753.35        33.15 o                         
   5   8   3        205.34        189.55         8.44 o                         
   6   8   3        113.70        111.22         7.29 o                         
   7   8   3        315.76        326.18        13.47 o                         
   8   8   3        135.75        130.55        11.06 o                         
   9   8   3         10.12         17.11        10.32 o                         
  -9   9   3          5.59         -2.01        15.39 o                         
  -8   9   3        122.76         89.23        12.69 o                         
  -7   9   3        133.31        127.96         9.81 o                         
  -6   9   3         92.18         87.97        10.13 o                         
  -5   9   3          3.79          5.37         4.16 o                         
  -4   9   3        411.66        358.59        14.11 o                         
  -3   9   3        988.74       1031.79        20.57 o                         
  -2   9   3        720.31        764.51        14.25 o                         
  -1   9   3        395.41        425.41         8.48 o                         
   0   9   3        910.63        809.17        16.43 o                         
   1   9   3         24.55         42.94         6.87 o                         
   2   9   3        972.69       1037.77        22.73 o                         
   3   9   3        258.26        249.65         8.57 o                         
   4   9   3        440.94        410.89        11.81 o                         
   5   9   3        132.87        129.47         7.48 o                         
   6   9   3         32.02         19.24         6.68 o                         
   7   9   3         33.58         28.59        20.74 o                         
   8   9   3          8.18        -10.99        10.99 o                         
   9   9   3         36.30         30.52        19.85 o                         
  -9  10   3         88.54        100.34        19.73 o                         
  -8  10   3         35.88         18.88        10.33 o                         
  -7  10   3         11.54         14.71         5.82 o                         
  -6  10   3       1332.96       1361.18        38.58 o                         
  -5  10   3          8.38          7.59         4.72 o                         
  -4  10   3         32.33         25.33         6.38 o                         
  -3  10   3         62.88         77.56         6.17 o                         
  -2  10   3       2762.84       2559.24        41.03 o                         
  -1  10   3         81.51         87.74         4.68 o                         
   0  10   3         98.31        101.95         4.87 o                         
   1  10   3          5.70         13.95         3.09 o                         
   2  10   3       2109.26       1895.57        39.92 o                         
   3  10   3         34.37         38.76         4.70 o                         
   4  10   3         43.92         44.07         5.95 o                         
   5  10   3        197.34        218.23         9.35 o                         
   6  10   3        528.91        528.93        16.65 o                         
   7  10   3         21.44          5.58        12.67 o                         
   8  10   3         54.74         44.32        13.46 o                         
  -9  11   3         87.86         83.24        23.32 o                         
  -8  11   3          4.97         -1.36        11.54 o                         
  -7  11   3        224.45        208.92        12.58 o                         
  -6  11   3        165.31        142.00        12.17 o                         
  -5  11   3        175.91        186.52        11.00 o                         
  -4  11   3        110.96         93.03         8.99 o                         
  -3  11   3       1056.56       1068.68        25.70 o                         
  -2  11   3        342.35        332.86        11.47 o                         
  -1  11   3        517.37        560.70        16.07 o                         
   0  11   3         14.55         20.72         4.98 o                         
   1  11   3       2528.44       2607.39        53.64 o                         
   2  11   3       1019.62       1043.71        24.90 o                         
   3  11   3          0.27          2.26         4.07 o                         
   4  11   3         22.32         29.72         5.83 o                         
   5  11   3        211.57        206.29        10.54 o                         
   6  11   3          4.34          5.71         6.47 o                         
   7  11   3         16.50         18.25         9.40 o                         
   8  11   3          7.02         -5.88        12.06 o                         
  -8  12   3          9.01         -0.44        12.12 o                         
  -7  12   3         70.50         80.00        11.12 o                         
  -6  12   3        283.60        274.03        15.35 o                         
  -5  12   3         11.25         11.51         5.55 o                         
  -4  12   3         30.61         34.42         7.67 o                         
  -3  12   3          1.32         10.42         4.38 o                         
  -2  12   3        161.32        179.53         9.14 o                         
  -1  12   3        117.30        146.03         8.55 o                         
   0  12   3        490.12        455.23        14.13 o                         
   1  12   3        100.19        116.39         7.88 o                         
   2  12   3         60.87         66.47         7.02 o                         
   3  12   3         11.83         14.49         5.85 o                         
   4  12   3         69.77         89.05         9.05 o                         
   5  12   3         16.99         22.51         5.60 o                         
   6  12   3        139.04        144.77        13.78 o                         
   7  12   3          1.72          5.38         8.27 o                         
  -8  13   3          5.26         -0.99        11.55 o                         
  -7  13   3          0.28          7.97         8.07 o                         
  -6  13   3         10.03          2.58         8.25 o                         
  -5  13   3          5.71         13.89         5.93 o                         
  -4  13   3        119.97        123.36        10.37 o                         
  -3  13   3         28.50         38.31         6.97 o                         
  -2  13   3        399.26        446.18        17.16 o                         
  -1  13   3          1.98          2.40         4.94 o                         
   0  13   3        543.86        523.51        18.14 o                         
   1  13   3          2.15          0.51         4.79 o                         
   2  13   3        478.01        499.43        18.37 o                         
   3  13   3        172.24        171.29        11.63 o                         
   4  13   3        206.79        212.40        12.21 o                         
   5  13   3          3.71          5.91         7.74 o                         
   6  13   3         47.67         52.29        11.19 o                         
   7  13   3        121.33        113.30        14.95 o                         
  -7  14   3         38.92         48.02        11.34 o                         
  -6  14   3         77.32         68.15        11.34 o                         
  -5  14   3         17.11         14.35         8.13 o                         
  -4  14   3         21.23         14.15         8.34 o                         
  -3  14   3        364.37        400.10        17.18 o                         
  -2  14   3         18.71         26.11         6.81 o                         
  -1  14   3        125.79        129.83         9.81 o                         
   0  14   3         51.50         45.42         7.27 o                         
   1  14   3        339.33        366.26        15.92 o                         
   2  14   3         90.20         90.00         9.03 o                         
   3  14   3         21.06         22.29         8.25 o                         
   4  14   3         33.32         51.01         9.81 o                         
   5  14   3        166.51        190.32        16.59 o                         
   6  14   3        176.30        209.87        17.09 o                         
  -7  15   3          0.25         16.26         9.97 o                         
  -6  15   3         61.96         46.80        11.54 o                         
  -5  15   3         73.42         76.54        11.94 o                         
  -4  15   3          6.93          4.86         6.77 o                         
  -3  15   3          0.20         -1.25         6.42 o                         
  -2  15   3         45.19         51.39         8.68 o                         
  -1  15   3          2.10          6.44         6.99 o                         
   0  15   3          3.30         10.08         7.07 o                         
   1  15   3         39.97         35.76         9.22 o                         
   2  15   3        191.45        208.02        14.62 o                         
   3  15   3         30.25         43.13        10.18 o                         
   4  15   3         18.72         24.34         8.84 o                         
   5  15   3         24.80         27.39        10.00 o                         
   6  15   3          9.79         14.32        10.98 o                         
  -6  16   3         62.35         62.19        12.25 o                         
  -5  16   3         16.22         14.10         9.14 o                         
  -4  16   3        217.27        180.18        14.68 o                         
  -3  16   3          0.09          4.22         7.72 o                         
  -2  16   3         77.63         95.51        11.13 o                         
  -1  16   3          2.92          0.80         6.75 o                         
   0  16   3        468.89        409.81        21.13 o                         
   1  16   3          6.61          4.97         7.57 o                         
   2  16   3         66.21         74.74        10.79 o                         
   3  16   3          0.70          2.77         7.66 o                         
   4  16   3         23.30         21.65         9.43 o                         
   5  16   3          3.64          7.91         9.13 o                         
  -5  17   3         51.96         63.62        12.73 o                         
  -4  17   3         16.22         17.66         9.33 o                         
  -3  17   3         48.59         47.88        11.70 o                         
  -2  17   3        100.13        121.22        12.47 o                         
  -1  17   3        113.01        101.74        13.23 o                         
   0  17   3         12.50         14.78         9.09 o                         
   1  17   3         16.01         12.10         8.40 o                         
   2  17   3         88.95        123.35        13.02 o                         
   3  17   3        105.11        101.88        14.30 o                         
   4  17   3         41.03         32.78        11.00 o                         
  -3  18   3          1.48         -0.29         8.53 o                         
  -2  18   3         91.92        125.88        13.26 o                         
  -1  18   3         40.61         57.39        12.35 o                         
   0  18   3         34.95         24.48         9.98 o                         
   1  18   3          3.47          5.89         9.00 o                         
   2  18   3          0.41          4.70         8.97 o                         
   3  18   3         29.84         55.11        12.57 o                         
 -11   0   4        481.62        493.87        44.38 o                         
 -10   0   4        865.69        831.61        49.14 o                         
  -9   0   4       2554.31       2264.91        98.94 o                         
  -8   0   4       1078.34        996.91        38.25 o                         
  -7   0   4       4145.60       4298.33       170.80 o                         
  -6   0   4       4626.08       4538.43        86.26 o                         
  -5   0   4      15158.42      15805.30       285.89 o                         
  -4   0   4       1110.73       1164.87        24.30 o                         
  -3   0   4      31120.80      32580.62       565.11 o                         
  -2   0   4       9462.32       9957.53       171.86 o                         
  -1   0   4      54318.22      57687.65      1348.26 o                         
   0   0   4       3844.02       3794.05        76.59 o                         
   1   0   4      26480.32      26785.16       416.62 o                         
   2   0   4       3256.10       3515.98        56.29 o                         
   3   0   4      24103.63      23809.08       416.59 o                         
   4   0   4       3996.14       4006.26        72.42 o                         
   5   0   4       8234.94       8218.22       144.90 o                         
   6   0   4        200.24        190.56         9.22 o                         
   7   0   4       7386.90       7162.47       264.52 o                         
   8   0   4        282.66        357.84        22.06 o                         
   9   0   4        667.63        686.44        31.99 o                         
  10   0   4          1.48        -24.88        24.88 o                         
 -11   1   4        409.48        448.05        29.49 o                         
 -10   1   4        715.31        695.43        33.96 o                         
  -9   1   4        275.49        272.17        17.10 o                         
  -8   1   4       3147.84       3269.69        78.62 o                         
  -7   1   4       1919.05       1902.12        57.08 o                         
  -6   1   4       6395.91       6614.89        87.23 o                         
  -5   1   4          9.94         15.62         2.51 o                         
  -4   1   4      19735.17      20128.82       238.06 o                         
  -3   1   4       1281.91       1120.31        14.61 o                         
  -2   1   4      14307.04      13180.82       167.49 o                         
  -1   1   4       1514.90       1718.29        28.19 o                         
   0   1   4      39743.22      38893.00       613.08 o                         
   1   1   4        691.25        638.37         7.58 o                         
   2   1   4      12409.91      11281.10       130.92 o                         
   3   1   4       1455.74       1541.82        21.11 o                         
   4   1   4      14763.44      14484.17       177.40 o                         
   5   1   4        928.52        875.60        14.03 o                         
   6   1   4       2450.08       2520.40        37.82 o                         
   7   1   4        382.79        390.11        22.55 o                         
   8   1   4       2535.22       2598.62        55.74 o                         
   9   1   4          1.78        -15.24        17.37 o                         
  10   1   4        678.59        733.96        36.49 o                         
 -11   2   4        481.46        497.96        31.08 o                         
 -10   2   4        917.42        947.48        40.92 o                         
  -9   2   4       1506.98       1398.41        47.38 o                         
  -8   2   4       1029.46        970.90        30.81 o                         
  -7   2   4       3969.93       4153.26       117.06 o                         
  -6   2   4       4473.53       4522.96        65.29 o                         
  -5   2   4       8087.63       8100.96       105.11 o                         
  -4   2   4       1330.18       1352.95        18.93 o                         
  -3   2   4      11423.74      11407.05       156.50 o                         
  -2   2   4       3958.74       3683.34        68.47 o                         
  -1   2   4      23846.85      25095.64       442.18 o                         
   0   2   4        523.15        614.37        12.75 o                         
   1   2   4      21710.55      21916.04       276.16 o                         
   2   2   4       1260.73       1202.71        16.50 o                         
   3   2   4      17242.83      17404.05       232.94 o                         
   4   2   4        860.99        897.33        14.94 o                         
   5   2   4       4840.44       4814.93        61.58 o                         
   6   2   4        103.89        103.65         6.10 o                         
   7   2   4       3322.29       3427.46       135.43 o                         
   8   2   4        161.57        185.26        11.73 o                         
   9   2   4        833.04        869.68        36.55 o                         
  10   2   4         10.05         18.95        12.30 o                         
 -11   3   4        395.93        455.02        30.16 o                         
 -10   3   4        674.22        690.14        34.57 o                         
  -9   3   4        911.65        823.08        32.33 o                         
  -8   3   4       2632.36       2763.14        68.41 o                         
  -7   3   4       2822.70       2569.55       107.14 o                         
  -6   3   4       3584.96       3777.94        55.28 o                         
  -5   3   4       3816.13       3811.92        44.59 o                         
  -4   3   4      15486.12      15941.11       217.47 o                         
  -3   3   4       9006.00       9278.69       119.67 o                         
  -2   3   4      21793.73      21043.65       386.65 o                         
  -1   3   4       6222.78       6249.81       165.60 o                         
   0   3   4      24016.34      22452.51       477.25 o                         
   1   3   4       5598.51       5699.64        71.88 o                         
   2   3   4      12371.77      11716.09       175.37 o                         
   3   3   4        303.47        340.11         7.35 o                         
   4   3   4       8296.19       8085.13       133.68 o                         
   5   3   4         28.90         38.41         3.59 o                         
   6   3   4       5205.13       5145.70        72.75 o                         
   7   3   4        545.52        504.31        24.99 o                         
   8   3   4       1729.28       1770.83        41.00 o                         
   9   3   4         11.85         39.03        23.90 o                         
 -10   4   4        566.06        590.64        32.33 o                         
  -9   4   4        868.58        924.34        53.16 o                         
  -8   4   4       1364.64       1360.58        38.93 o                         
  -7   4   4       4887.02       5009.31       198.85 o                         
  -6   4   4        624.76        629.20        14.08 o                         
  -5   4   4       7009.91       6973.41        97.62 o                         
  -4   4   4       3412.64       3332.53        51.48 o                         
  -3   4   4      11568.58      11340.91       146.01 o                         
  -2   4   4       1283.50       1214.66        24.23 o                         
  -1   4   4      10503.24      10583.20       173.48 o                         
   0   4   4       8529.21       7721.27       143.20 o                         
   1   4   4      11218.00      10917.60       163.15 o                         
   2   4   4         23.13         32.43         2.65 o                         
   3   4   4       6014.46       5938.10        90.25 o                         
   4   4   4       2300.55       2323.23        37.67 o                         
   5   4   4       4262.68       4158.49        61.06 o                         
   6   4   4         53.78         61.60         6.02 o                         
   7   4   4       1182.18       1198.45        41.26 o                         
   8   4   4         60.93         88.73         9.83 o                         
   9   4   4       1195.07       1228.02        38.87 o                         
 -10   5   4        998.76        940.12        40.65 o                         
  -9   5   4        919.19        900.95        53.05 o                         
  -8   5   4       2958.96       2981.75        73.31 o                         
  -7   5   4       1533.83       1419.55        64.69 o                         
  -6   5   4       6080.76       6289.65       120.12 o                         
  -5   5   4       2840.14       2838.57        50.08 o                         
  -4   5   4       9397.01       9429.05       153.34 o                         
  -3   5   4         12.41         35.58         2.48 o                         
  -2   5   4      19671.80      18629.26       342.98 o                         
  -1   5   4         10.16         16.15         1.88 o                         
   0   5   4      22173.06      20282.88       301.49 o                         
   1   5   4       1295.53       1354.60        22.24 o                         
   2   5   4      24237.78      24717.94       403.55 o                         
   3   5   4        169.83        176.63         6.43 o                         
   4   5   4       6148.50       5791.91        97.31 o                         
   5   5   4        417.63        440.14        12.36 o                         
   6   5   4       4796.52       4809.58        83.49 o                         
   7   5   4         23.57         30.19        15.14 o                         
   8   5   4        978.65       1005.62        27.39 o                         
   9   5   4         35.77         69.17        13.05 o                         
 -10   6   4         28.10         20.70        18.64 o                         
  -9   6   4        649.94        671.91        44.76 o                         
  -8   6   4        815.44        840.99        28.30 o                         
  -7   6   4       2803.93       2717.80       116.65 o                         
  -6   6   4        342.46        393.89        14.22 o                         
  -5   6   4       6094.85       6002.07       100.50 o                         
  -4   6   4       1011.47       1029.43        20.24 o                         
  -3   6   4      20864.08      21803.24       265.21 o                         
  -2   6   4       1111.93       1093.90        20.32 o                         
  -1   6   4      15171.73      16124.38       240.00 o                         
   0   6   4        810.68        697.36        15.99 o                         
   1   6   4      17657.37      18440.38       274.19 o                         
   2   6   4       2012.44       1878.48        30.02 o                         
   3   6   4       7962.78       8105.27       122.56 o                         
   4   6   4        837.33        869.94        18.11 o                         
   5   6   4       8933.56       9085.49       151.57 o                         
   6   6   4        676.19        742.21        18.45 o                         
   7   6   4       2205.33       2260.80        38.66 o                         
   8   6   4         69.38         88.65         9.43 o                         
   9   6   4       1407.06       1628.13        83.11 o                         
 -10   7   4        594.06        577.47        31.40 o                         
  -9   7   4        472.03        483.41        38.42 o                         
  -8   7   4        800.28        825.10        28.36 o                         
  -7   7   4        382.74        338.17        24.74 o                         
  -6   7   4       5606.13       5695.24       128.73 o                         
  -5   7   4       1128.69       1079.11        29.47 o                         
  -4   7   4       3905.66       3982.01        67.84 o                         
  -3   7   4         40.21         56.80         3.02 o                         
  -2   7   4      14205.89      13576.36       222.97 o                         
  -1   7   4       2475.29       2597.84        41.03 o                         
   0   7   4      10951.95       9954.88       183.89 o                         
   1   7   4         87.71         93.45         4.18 o                         
   2   7   4      14234.64      12873.78       190.66 o                         
   3   7   4        506.52        474.74        11.91 o                         
   4   7   4       5580.48       5350.15        90.78 o                         
   5   7   4        107.53        126.63         7.48 o                         
   6   7   4       4485.57       4455.83        78.34 o                         
   7   7   4        111.01        113.44         8.22 o                         
   8   7   4       1665.40       1712.07        47.95 o                         
   9   7   4        122.88        148.10        26.77 o                         
 -10   8   4        124.62        129.37        20.38 o                         
  -9   8   4       1265.11       1128.71        62.98 o                         
  -8   8   4       2335.62       2284.24        59.73 o                         
  -7   8   4       1992.23       1872.76        87.03 o                         
  -6   8   4       1374.75       1377.14        38.09 o                         
  -5   8   4       3821.24       3752.96        86.73 o                         
  -4   8   4       5316.01       5259.05       100.15 o                         
  -3   8   4       7184.80       7199.15       119.07 o                         
  -2   8   4        738.90        676.12        12.63 o                         
  -1   8   4       8827.96       9242.60       139.07 o                         
   0   8   4       1500.69       1381.59        26.19 o                         
   1   8   4      13838.19      14649.34       218.55 o                         
   2   8   4        266.42        230.56         6.31 o                         
   3   8   4       6663.23       6730.21       102.17 o                         
   4   8   4        839.67        839.74        18.52 o                         
   5   8   4       3915.05       3970.70        70.27 o                         
   6   8   4         49.88         71.06         7.62 o                         
   7   8   4       1213.66       1245.28        60.42 o                         
   8   8   4         66.53         74.30        10.54 o                         
   9   8   4        552.04        628.09        45.88 o                         
  -9   9   4        483.20        418.36        34.41 o                         
  -8   9   4        508.16        559.99        23.37 o                         
  -7   9   4        758.99        751.71        45.80 o                         
  -6   9   4       3351.98       3388.92        81.10 o                         
  -5   9   4       1247.76       1148.51        31.92 o                         
  -4   9   4       3538.09       3582.48        83.16 o                         
  -3   9   4       1350.57       1345.94        25.51 o                         
  -2   9   4       7510.61       7361.95       121.72 o                         
  -1   9   4       3615.50       3594.80        62.01 o                         
   0   9   4       2502.16       2403.95        48.38 o                         
   1   9   4        441.23        464.96        11.13 o                         
   2   9   4       2496.84       2253.55        36.40 o                         
   3   9   4        721.12        701.60        16.46 o                         
   4   9   4       1652.08       1597.42        31.17 o                         
   5   9   4         19.00         25.82         4.99 o                         
   6   9   4        974.75       1025.85        23.70 o                         
   7   9   4         69.01         78.18        10.18 o                         
   8   9   4        609.31        624.75        24.72 o                         
  -9  10   4        876.92        786.59        51.04 o                         
  -8  10   4        531.41        534.44        23.21 o                         
  -7  10   4       1215.66       1159.19        62.64 o                         
  -6  10   4        615.44        601.74        22.27 o                         
  -5  10   4       3328.19       3334.20        79.07 o                         
  -4  10   4        671.06        660.27        21.53 o                         
  -3  10   4       1976.14       1998.93        42.24 o                         
  -2  10   4        756.63        739.28        15.95 o                         
  -1  10   4       5394.41       5522.94        84.31 o                         
   0  10   4        330.25        281.96         8.03 o                         
   1  10   4       3214.02       3306.66        57.68 o                         
   2  10   4        399.74        369.97        12.31 o                         
   3  10   4       3003.80       3007.14        54.17 o                         
   4  10   4        578.30        584.90        16.70 o                         
   5  10   4       1460.39       1517.11        31.44 o                         
   6  10   4        118.37        127.63         9.18 o                         
   7  10   4       1232.30       1290.64        39.26 o                         
   8  10   4         80.71         82.98        21.29 o                         
  -9  11   4         73.65         70.72        19.36 o                         
  -8  11   4        711.14        692.36        26.88 o                         
  -7  11   4        586.51        578.40        21.85 o                         
  -6  11   4       1299.58       1321.22        38.25 o                         
  -5  11   4        127.36        112.42         9.19 o                         
  -4  11   4       3519.76       3416.77        80.94 o                         
  -3  11   4        506.65        530.42        15.86 o                         
  -2  11   4       4657.28       4214.76        94.42 o                         
  -1  11   4          3.68          2.25         4.31 o                         
   0  11   4       7258.08       6815.87       129.09 o                         
   1  11   4          2.66          7.82         4.52 o                         
   2  11   4       6325.99       6264.81       137.82 o                         
   3  11   4         11.20         16.49         5.25 o                         
   4  11   4       4251.80       4197.75        82.36 o                         
   5  11   4          3.05         11.09         5.19 o                         
   6  11   4       1626.62       1596.68        37.64 o                         
   7  11   4          0.76          4.96         7.20 o                         
   8  11   4        764.06        772.92        36.04 o                         
  -8  12   4        256.62        261.87        19.29 o                         
  -7  12   4        498.40        492.85        20.35 o                         
  -6  12   4        289.13        284.56        15.61 o                         
  -5  12   4       2375.53       2322.83        58.94 o                         
  -4  12   4        313.99        329.92        15.34 o                         
  -3  12   4       2737.07       2822.80        58.47 o                         
  -2  12   4        396.53        353.14        12.64 o                         
  -1  12   4       6170.32       6521.58       125.09 o                         
   0  12   4         28.58          7.68         6.07 o                         
   1  12   4       3194.14       3381.40        68.53 o                         
   2  12   4        206.05        197.92         9.80 o                         
   3  12   4       3765.45       3961.14        79.94 o                         
   4  12   4        205.35        242.43        12.93 o                         
   5  12   4       1755.38       1772.27        41.03 o                         
   6  12   4         74.69         98.72        11.11 o                         
   7  12   4       1202.28       1283.90        50.04 o                         
  -8  13   4        855.83        783.02        35.93 o                         
  -7  13   4        413.94        407.45        23.33 o                         
  -6  13   4        758.33        790.60        27.68 o                         
  -5  13   4        129.88        124.13        10.49 o                         
  -4  13   4       2444.10       2301.91        58.61 o                         
  -3  13   4        645.60        674.72        23.08 o                         
  -2  13   4       1538.33       1508.99        40.24 o                         
  -1  13   4         22.29          9.19         5.10 o                         
   0  13   4       3951.96       3797.07        75.66 o                         
   1  13   4        366.41        355.53        13.45 o                         
   2  13   4       2073.05       1745.00        55.36 o                         
   3  13   4          4.16         10.98         6.02 o                         
   4  13   4       1950.57       1774.24        47.11 o                         
   5  13   4         60.04         59.65         9.40 o                         
   6  13   4        984.62        944.51        38.67 o                         
   7  13   4         23.64         32.14        11.54 o                         
  -7  14   4        416.28        473.47        26.28 o                         
  -6  14   4        448.43        457.77        24.65 o                         
  -5  14   4        841.40        812.21        34.24 o                         
  -4  14   4        237.02        235.85        13.87 o                         
  -3  14   4       1580.28       1649.36        45.04 o                         
  -2  14   4        613.59        552.66        20.00 o                         
  -1  14   4       1415.40       1439.53        40.22 o                         
   0  14   4         42.42         36.85         7.31 o                         
   1  14   4       1466.51       1578.86        43.22 o                         
   2  14   4        266.19        249.12        13.14 o                         
   3  14   4       1332.23       1372.64        39.94 o                         
   4  14   4        137.97        173.91        14.21 o                         
   5  14   4        633.05        661.62        31.79 o                         
   6  14   4         31.04         38.97        11.84 o                         
  -6  15   4        313.20        334.20        21.38 o                         
  -5  15   4        280.95        293.18        19.97 o                         
  -4  15   4        937.28        854.30        34.30 o                         
  -3  15   4        360.48        386.90        21.99 o                         
  -2  15   4        729.34        686.90        28.45 o                         
  -1  15   4        122.53        121.38        10.82 o                         
   0  15   4       1734.85       1801.15        47.53 o                         
   1  15   4        524.71        551.15        21.39 o                         
   2  15   4        509.36        452.61        22.02 o                         
   3  15   4          0.43          1.02         7.47 o                         
   4  15   4        646.02        611.13        27.81 o                         
   5  15   4        124.54        124.69        15.50 o                         
  -6  16   4        254.26        275.79        20.04 o                         
  -5  16   4        385.40        378.66        23.64 o                         
  -4  16   4        297.82        275.40        18.40 o                         
  -3  16   4        959.35       1077.30        42.36 o                         
  -2  16   4        478.64        408.88        21.38 o                         
  -1  16   4        470.94        515.06        25.85 o                         
   0  16   4        183.30        196.97        15.22 o                         
   1  16   4        974.43       1078.69        41.57 o                         
   2  16   4         91.41         69.66        11.03 o                         
   3  16   4        654.74        690.06        32.46 o                         
   4  16   4        150.15        180.11        15.28 o                         
  -5  17   4        119.14        133.42        20.51 o                         
  -4  17   4        530.66        550.09        27.17 o                         
  -3  17   4        114.23        117.25        14.66 o                         
  -2  17   4        662.45        551.58        25.99 o                         
  -1  17   4        125.08        107.64        14.33 o                         
   0  17   4        949.33        953.40        37.01 o                         
   1  17   4        140.16        123.42        14.55 o                         
   2  17   4        626.79        536.89        25.99 o                         
   3  17   4         20.49         16.91         9.49 o                         
  -3  18   4        414.32        487.69        27.35 o                         
  -2  18   4          2.12          0.71         9.42 o                         
  -1  18   4        559.22        590.24        29.54 o                         
   0  18   4         27.04         23.87         9.83 o                         
   1  18   4        805.01        929.07        39.66 o                         
   2  18   4          9.14          1.33         9.54 o                         
 -11   1   5         15.49         20.98        21.02 o                         
 -10   1   5         28.59         38.49        19.73 o                         
  -9   1   5          4.15         12.99         6.30 o                         
  -8   1   5          4.18          0.90        14.40 o                         
  -7   1   5         64.44         72.59        15.43 o                         
  -6   1   5        608.18        595.18        12.24 o                         
  -5   1   5        302.77        318.01         5.82 o                         
  -4   1   5         57.86         62.42         3.00 o                         
  -3   1   5       1797.48       1785.95        22.07 o                         
  -2   1   5       2038.46       2155.06        32.34 o                         
  -1   1   5         64.84         88.71         2.67 o                         
   0   1   5         11.80         13.83         1.50 o                         
   1   1   5       2555.59       2585.87        31.38 o                         
   2   1   5       2369.74       2473.95        33.95 o                         
   3   1   5         38.18         42.71         2.86 o                         
   4   1   5         11.46         10.53         2.98 o                         
   5   1   5        483.64        495.43         9.53 o                         
   6   1   5        106.13        103.57         6.19 o                         
   7   1   5         57.54         44.72        15.18 o                         
   8   1   5         15.91         12.77         8.95 o                         
   9   1   5         14.55         17.20         9.54 o                         
 -11   2   5         17.65          7.38        21.63 o                         
 -10   2   5        162.32        150.23        21.55 o                         
  -9   2   5          2.08          3.17         5.71 o                         
  -8   2   5         82.75         87.10        15.70 o                         
  -7   2   5         15.32         16.52        10.29 o                         
  -6   2   5       2759.51       2860.99        42.86 o                         
  -5   2   5          7.66         11.85         1.83 o                         
  -4   2   5        209.04        210.13         6.02 o                         
  -3   2   5       2560.14       2709.42        42.07 o                         
  -2   2   5       1946.37       1723.04        33.06 o                         
  -1   2   5          2.75          2.57         1.76 o                         
   0   2   5         80.34         89.63         2.62 o                         
   1   2   5        832.84        815.24        12.59 o                         
   2   2   5       3732.21       3825.01        49.38 o                         
   3   2   5        513.90        536.76         8.72 o                         
   4   2   5         11.31         14.91         2.99 o                         
   5   2   5       1416.59       1362.78        21.57 o                         
   6   2   5        416.10        401.89        10.74 o                         
   7   2   5         89.62         77.94        15.91 o                         
   8   2   5         28.64         32.85         9.14 o                         
   9   2   5         33.12         34.07         8.87 o                         
 -10   3   5         80.95         69.98        21.74 o                         
  -9   3   5          6.76          6.71         6.58 o                         
  -8   3   5         33.48         39.58        15.91 o                         
  -7   3   5        466.75        483.71        31.83 o                         
  -6   3   5        458.44        474.01        14.81 o                         
  -5   3   5        254.32        254.05         6.01 o                         
  -4   3   5        631.44        650.62        12.15 o                         
  -3   3   5       5264.56       5474.17        82.81 o                         
  -2   3   5       2801.03       2957.51        49.78 o                         
  -1   3   5        180.86        166.33         8.32 o                         
   0   3   5         12.07         18.93         3.79 o                         
   1   3   5       2897.60       2988.65        41.37 o                         
   2   3   5       2583.56       2646.93        45.18 o                         
   3   3   5        867.92        850.24        14.07 o                         
   4   3   5        286.15        269.21         7.01 o                         
   5   3   5        264.74        270.15         7.77 o                         
   6   3   5        425.66        423.30        10.94 o                         
   7   3   5         48.43         50.36        15.76 o                         
   8   3   5         20.26         23.79         9.29 o                         
   9   3   5         35.09         43.23         9.61 o                         
 -10   4   5        345.67        325.95        25.60 o                         
  -9   4   5         31.88         22.09         7.85 o                         
  -8   4   5        251.11        270.95        15.66 o                         
  -7   4   5         31.71         32.08        13.35 o                         
  -6   4   5        615.18        616.46        17.68 o                         
  -5   4   5        328.42        326.48         7.51 o                         
  -4   4   5       1646.02       1581.20        25.81 o                         
  -3   4   5         11.04          9.71         2.02 o                         
  -2   4   5        151.29        115.21         4.23 o                         
  -1   4   5       4182.80       4336.05        94.07 o                         
   0   4   5       2663.81       2480.81        55.44 o                         
   1   4   5        170.44        176.08         4.56 o                         
   2   4   5       1504.08       1486.45        26.72 o                         
   3   4   5       1495.25       1440.70        24.44 o                         
   4   4   5        309.13        324.81         9.49 o                         
   5   4   5         13.19         14.74         3.57 o                         
   6   4   5        165.27        153.91         7.34 o                         
   7   4   5        298.33        306.91        21.04 o                         
   8   4   5         36.53         49.63        10.05 o                         
   9   4   5          9.27         11.61         9.63 o                         
 -10   5   5         64.64         57.10        18.05 o                         
  -9   5   5         96.77        116.76        11.88 o                         
  -8   5   5        213.72        211.95        14.52 o                         
  -7   5   5        163.07        170.19        18.57 o                         
  -6   5   5        450.77        403.66        17.13 o                         
  -5   5   5        200.50        209.04         6.98 o                         
  -4   5   5        892.47        931.85        16.77 o                         
  -3   5   5          3.84          3.32         1.82 o                         
  -2   5   5       3257.53       3267.93        71.34 o                         
  -1   5   5        771.49        741.44        14.28 o                         
   0   5   5       3478.57       3518.06        59.11 o                         
   1   5   5        568.66        589.91        11.03 o                         
   2   5   5       1377.79       1401.07        25.72 o                         
   3   5   5        335.12        309.84         7.73 o                         
   4   5   5       1186.11       1172.47        23.42 o                         
   5   5   5        364.48        368.59        11.30 o                         
   6   5   5         91.89         79.77         6.22 o                         
   7   5   5        104.17        102.35        27.38 o                         
   8   5   5        133.35        136.20        13.60 o                         
   9   5   5        101.66        117.68        15.42 o                         
 -10   6   5        238.14        244.28        25.95 o                         
  -9   6   5         17.59         24.56         8.28 o                         
  -8   6   5         13.58         25.59        10.46 o                         
  -7   6   5         22.99         15.95        13.61 o                         
  -6   6   5        698.19        656.30        22.80 o                         
  -5   6   5          0.85          3.12         3.55 o                         
  -4   6   5        204.49        222.89         7.06 o                         
  -3   6   5         62.82         55.34         3.25 o                         
  -2   6   5       1710.16       1829.90        32.25 o                         
  -1   6   5        120.38        130.47         3.91 o                         
   0   6   5        421.86        423.31         9.47 o                         
   1   6   5        186.94        216.31         5.74 o                         
   2   6   5        742.15        815.83        16.52 o                         
   3   6   5         32.98         31.87         3.86 o                         
   4   6   5         26.21         14.68         4.84 o                         
   5   6   5        195.06        192.36         8.58 o                         
   6   6   5        182.31        191.45         9.13 o                         
   7   6   5        104.91         88.36        26.28 o                         
   8   6   5        117.80        115.26        13.83 o                         
   9   6   5          2.66         11.38        10.34 o                         
 -10   7   5         22.39         21.30        18.14 o                         
  -9   7   5        199.13        214.40        16.05 o                         
  -8   7   5          2.50          3.49        10.51 o                         
  -7   7   5        172.28        191.83        22.29 o                         
  -6   7   5        431.13        425.76        17.62 o                         
  -5   7   5        936.96        974.81        27.23 o                         
  -4   7   5        388.05        390.72         9.86 o                         
  -3   7   5        163.55        143.26         4.96 o                         
  -2   7   5       2189.25       2284.43        44.72 o                         
  -1   7   5        576.22        552.00        10.77 o                         
   0   7   5        141.95        149.03         5.54 o                         
   1   7   5        596.87        595.38        11.80 o                         
   2   7   5        130.62        128.90         5.67 o                         
   3   7   5        685.88        685.80        13.65 o                         
   4   7   5        343.74        314.56        10.21 o                         
   5   7   5        396.86        414.30        12.58 o                         
   6   7   5        130.76        115.62         8.02 o                         
   7   7   5         14.32         16.27        19.58 o                         
   8   7   5         24.26         17.34        12.89 o                         
 -10   8   5         15.31         12.31         8.43 o                         
  -9   8   5         53.06         57.74        10.71 o                         
  -8   8   5        516.13        541.99        22.28 o                         
  -7   8   5         19.04         31.57        14.02 o                         
  -6   8   5        429.70        433.51        17.79 o                         
  -5   8   5        346.23        327.63        13.37 o                         
  -4   8   5       1797.23       1776.96        44.58 o                         
  -3   8   5         22.79         34.88         4.14 o                         
  -2   8   5        565.20        544.98        12.04 o                         
  -1   8   5        937.84        911.40        16.70 o                         
   0   8   5       3237.50       2861.29        56.37 o                         
   1   8   5          0.80          9.30         2.98 o                         
   2   8   5        433.69        431.09        12.09 o                         
   3   8   5        255.57        242.60         8.69 o                         
   4   8   5        567.11        527.65        13.85 o                         
   5   8   5          8.52         12.25         4.38 o                         
   6   8   5        131.77        128.17         8.15 o                         
   7   8   5         62.28         47.72        10.81 o                         
   8   8   5         83.00         88.12        15.60 o                         
  -9   9   5        160.53        180.94        15.55 o                         
  -8   9   5          7.20          3.19        10.82 o                         
  -7   9   5         14.06         16.43        14.84 o                         
  -6   9   5        327.85        295.33        14.94 o                         
  -5   9   5        779.59        774.51        23.86 o                         
  -4   9   5        121.38        128.49         9.13 o                         
  -3   9   5        159.11        136.87         8.38 o                         
  -2   9   5        849.54        793.79        16.74 o                         
  -1   9   5        925.10        997.74        20.32 o                         
   0   9   5         12.28         20.05         4.74 o                         
   1   9   5         38.12         50.93         5.68 o                         
   2   9   5        162.53        144.68         6.61 o                         
   3   9   5        181.56        180.90         7.73 o                         
   4   9   5         48.80         40.71         5.73 o                         
   5   9   5         68.27         61.93         6.47 o                         
   6   9   5        258.20        250.65        11.01 o                         
   7   9   5        109.42         86.73        10.86 o                         
   8   9   5         10.60          5.39        13.06 o                         
  -9  10   5         15.69         19.43         8.68 o                         
  -8  10   5         61.83         72.11        12.24 o                         
  -7  10   5         48.98         49.14        16.14 o                         
  -6  10   5         91.78        107.70        10.93 o                         
  -5  10   5         25.42         28.19         5.96 o                         
  -4  10   5         43.06         57.90         7.89 o                         
  -3  10   5        345.44        327.57        11.55 o                         
  -2  10   5        310.31        301.88        10.71 o                         
  -1  10   5        208.85        224.93        10.93 o                         
   0  10   5        302.36        282.71        10.45 o                         
   1  10   5       1313.96       1321.96        30.27 o                         
   2  10   5        718.07        675.36        20.30 o                         
   3  10   5        271.88        267.03         9.70 o                         
   4  10   5        507.41        500.27        14.04 o                         
   5  10   5        226.55        253.54        10.41 o                         
   6  10   5         85.00         99.36         8.99 o                         
   7  10   5          0.66         -1.49         8.00 o                         
   8  10   5         44.91         43.11        14.98 o                         
  -9  11   5         11.85         26.71        12.02 o                         
  -8  11   5        124.98        117.59        13.78 o                         
  -7  11   5         20.04         37.94        19.74 o                         
  -6  11   5        103.75         97.97        10.62 o                         
  -5  11   5         44.05         49.38         7.06 o                         
  -4  11   5        149.35        144.22        10.39 o                         
  -3  11   5         44.53         54.71         6.33 o                         
  -2  11   5        914.40        978.93        23.75 o                         
  -1  11   5        573.85        585.83        16.86 o                         
   0  11   5         64.16         45.50         6.05 o                         
   1  11   5          0.25          3.90         3.94 o                         
   2  11   5        216.55        217.14        10.03 o                         
   3  11   5        605.29        616.03        16.06 o                         
   4  11   5         38.27         33.25         6.04 o                         
   5  11   5          7.79          4.93         5.09 o                         
   6  11   5        201.43        213.55        13.50 o                         
   7  11   5        272.02        280.37        20.64 o                         
  -8  12   5         99.64         98.92        15.12 o                         
  -7  12   5          5.11          6.59        13.18 o                         
  -6  12   5         88.47         94.03        10.98 o                         
  -5  12   5         55.83         63.45         7.93 o                         
  -4  12   5        536.12        486.83        18.60 o                         
  -3  12   5          1.63          7.27         4.43 o                         
  -2  12   5        127.94        153.07         8.67 o                         
  -1  12   5         19.48         29.15         5.43 o                         
   0  12   5         68.93         55.32         6.48 o                         
   1  12   5          2.30          1.17         4.26 o                         
   2  12   5        284.17        281.73        14.02 o                         
   3  12   5          3.74          3.02         4.81 o                         
   4  12   5         26.13         28.21         6.30 o                         
   5  12   5          7.10          7.26         6.68 o                         
   6  12   5         32.00         32.19         9.21 o                         
   7  12   5          0.01          6.73        13.45 o                         
  -8  13   5         39.19         49.18        11.53 o                         
  -7  13   5        264.96        190.22        24.48 o                         
  -6  13   5         48.24         40.33         9.90 o                         
  -5  13   5        327.12        353.21        16.24 o                         
  -4  13   5         54.16         62.12         8.69 o                         
  -3  13   5        312.45        312.33        14.95 o                         
  -2  13   5        351.78        394.39        13.76 o                         
  -1  13   5        965.61        991.92        25.56 o                         
   0  13   5         18.62         12.50         5.70 o                         
   1  13   5        157.16        173.46         9.82 o                         
   2  13   5         34.72         36.51         7.44 o                         
   3  13   5        305.67        331.06        16.29 o                         
   4  13   5         18.98         15.09         7.08 o                         
   5  13   5         14.26         15.07         7.06 o                         
   6  13   5         63.20         77.73        12.62 o                         
  -7  14   5         47.64         35.13        16.92 o                         
  -6  14   5        135.46        128.87        13.97 o                         
  -5  14   5         18.87         22.76         6.79 o                         
  -4  14   5        255.56        238.06        13.93 o                         
  -3  14   5         93.17        103.35         9.79 o                         
  -2  14   5        441.03        424.88        17.23 o                         
  -1  14   5          5.34          5.14         5.59 o                         
   0  14   5        273.17        251.96        13.19 o                         
   1  14   5         19.51         19.65         6.39 o                         
   2  14   5        866.00        850.94        27.06 o                         
   3  14   5          0.42          0.45         5.77 o                         
   4  14   5         49.13         40.60         8.20 o                         
   5  14   5          1.99          4.00         8.35 o                         
   6  14   5        194.35        194.16        17.60 o                         
  -6  15   5         21.90         22.09        10.70 o                         
  -5  15   5         34.93         36.97        10.01 o                         
  -4  15   5          5.72         11.27         8.71 o                         
  -3  15   5        169.99        187.75        12.68 o                         
  -2  15   5         67.06         88.86         9.76 o                         
  -1  15   5         32.72         27.72         7.31 o                         
   0  15   5          4.04          0.88         6.84 o                         
   1  15   5        104.71        112.81        10.44 o                         
   2  15   5          7.11         12.28         7.28 o                         
   3  15   5         34.81         42.46        10.63 o                         
   4  15   5          6.92          6.61         9.03 o                         
   5  15   5         75.75         83.53        14.26 o                         
  -5  16   5          3.70         -4.93         7.84 o                         
  -4  16   5          5.00          9.09         8.77 o                         
  -3  16   5          1.28          6.76         8.01 o                         
  -2  16   5        152.81        149.86        13.55 o                         
  -1  16   5         21.04         35.75         9.56 o                         
   0  16   5         56.98         61.87        10.60 o                         
   1  16   5          0.17          4.68         7.62 o                         
   2  16   5        152.83        195.59        15.03 o                         
   3  16   5         63.37         69.57        12.78 o                         
   4  16   5         11.74         22.84         9.44 o                         
  -4  17   5         26.68         25.15         9.66 o                         
  -3  17   5         26.40         34.76        10.65 o                         
  -2  17   5         80.79        103.34        11.83 o                         
  -1  17   5         39.67         42.77        10.71 o                         
   0  17   5        213.14        198.84        15.57 o                         
   1  17   5         81.22         71.36        12.52 o                         
   2  17   5         28.32         21.50         9.03 o                         
   3  17   5          5.83          0.47         8.47 o                         
  -2  18   5         62.02         36.82        10.20 o                         
  -1  18   5         11.84          6.36         8.57 o                         
   0  18   5         44.52         42.57        10.64 o                         
   1  18   5          6.25          4.05         9.20 o                         
 -10   0   6       1438.06       1468.11        73.21 o                         
  -9   0   6         68.40         69.60        13.57 o                         
  -8   0   6        492.97        422.66        35.46 o                         
  -7   0   6        207.71        214.93        18.32 o                         
  -6   0   6       2862.08       2798.43       112.70 o                         
  -5   0   6        533.01        540.37        15.87 o                         
  -4   0   6       2207.25       2415.72        44.15 o                         
  -3   0   6       2714.05       3042.65        49.46 o                         
  -2   0   6      10160.60      10636.82       211.19 o                         
  -1   0   6       1359.88       1488.18        32.32 o                         
   0   0   6       3646.49       3540.87        63.14 o                         
   1   0   6        976.81       1002.49        16.61 o                         
   2   0   6       4840.80       4640.24        82.78 o                         
   3   0   6       2854.81       2745.84        51.11 o                         
   4   0   6       2827.13       2697.65        50.77 o                         
   5   0   6          8.36         12.82         4.65 o                         
   6   0   6       3748.43       3611.34        77.64 o                         
   7   0   6       1276.39       1286.32        62.26 o                         
   8   0   6        663.99        625.60        29.21 o                         
   9   0   6        109.34        122.48        22.76 o                         
 -10   1   6        286.62        292.61        24.46 o                         
  -9   1   6        493.24        426.52        20.93 o                         
  -8   1   6        212.41        170.76        17.97 o                         
  -7   1   6       6329.06       5965.97       162.98 o                         
  -6   1   6       1875.69       2020.94        49.81 o                         
  -5   1   6       2913.96       2969.62        39.13 o                         
  -4   1   6       1924.69       1898.51        27.57 o                         
  -3   1   6      17280.63      17513.61       213.93 o                         
  -2   1   6        559.04        567.02         9.22 o                         
  -1   1   6       5785.34       6380.21        84.41 o                         
   0   1   6       1547.41       1588.41        20.94 o                         
   1   1   6      19936.33      20101.70       252.90 o                         
   2   1   6        206.41        205.55         4.47 o                         
   3   1   6       4211.92       4238.62        57.47 o                         
   4   1   6       1388.63       1324.77        20.69 o                         
   5   1   6       4439.57       4310.42        63.61 o                         
   6   1   6        409.61        399.05        11.04 o                         
   7   1   6        815.56        754.60        31.09 o                         
   8   1   6        525.83        490.45        18.10 o                         
   9   1   6        868.59        876.49        38.53 o                         
 -10   2   6       1104.06       1082.86        44.10 o                         
  -9   2   6        133.16        104.83        11.40 o                         
  -8   2   6       1527.14       1535.52        52.31 o                         
  -7   2   6        709.69        601.72        23.63 o                         
  -6   2   6       6404.01       6817.77       151.11 o                         
  -5   2   6        186.46        165.37         4.48 o                         
  -4   2   6       6589.24       7018.93       116.01 o                         
  -3   2   6       1020.67       1010.11        15.54 o                         
  -2   2   6      16447.14      15779.19       227.96 o                         
  -1   2   6         54.63         92.87         3.73 o                         
   0   2   6      14603.12      13960.94       200.44 o                         
   1   2   6        545.04        566.32         9.58 o                         
   2   2   6      15631.16      15485.15       214.01 o                         
   3   2   6        199.16        222.63         5.20 o                         
   4   2   6       6545.19       6213.85        83.15 o                         
   5   2   6         65.30         63.50         4.64 o                         
   6   2   6       2455.44       2433.39        43.70 o                         
   7   2   6        590.42        557.08        26.69 o                         
   8   2   6        891.96        852.01        28.98 o                         
   9   2   6         23.38         28.66         9.10 o                         
 -10   3   6        131.50        119.27        19.61 o                         
  -9   3   6       1443.19       1372.36        46.70 o                         
  -8   3   6        104.01         74.92        17.08 o                         
  -7   3   6       2263.65       2219.91        66.21 o                         
  -6   3   6        274.26        251.97        13.20 o                         
  -5   3   6       5399.00       5438.42        82.74 o                         
  -4   3   6       1512.45       1585.87        26.51 o                         
  -3   3   6      11046.30      10898.96       162.60 o                         
  -2   3   6       3532.14       3564.60        59.76 o                         
  -1   3   6      10633.92      10440.74       207.69 o                         
   0   3   6       1971.86       1931.25        43.80 o                         
   1   3   6       9612.32       9643.23       143.74 o                         
   2   3   6       1444.88       1381.92        25.18 o                         
   3   3   6       3884.34       3755.43        56.73 o                         
   4   3   6        374.95        367.25        10.10 o                         
   5   3   6       5409.61       5339.17        68.86 o                         
   6   3   6          0.82         -5.84         5.84 o                         
   7   3   6       1650.60       1638.57        52.89 o                         
   8   3   6        190.31        156.18        13.19 o                         
   9   3   6        624.00        618.64        25.81 o                         
 -10   4   6        582.59        525.68        29.69 o                         
  -9   4   6        246.82        247.47        16.22 o                         
  -8   4   6       3235.38       3296.00        97.69 o                         
  -7   4   6        451.54        401.38        27.33 o                         
  -6   4   6       5943.94       6276.23       140.17 o                         
  -5   4   6       1960.21       1936.69        31.81 o                         
  -4   4   6      10014.85      10321.88       188.59 o                         
  -3   4   6          2.51          2.85         1.72 o                         
  -2   4   6       9965.40       9464.02       174.21 o                         
  -1   4   6       1160.68       1117.58        27.66 o                         
   0   4   6      12655.53      11383.78       240.79 o                         
   1   4   6        271.70        295.97         6.46 o                         
   2   4   6       6574.39       6518.78       119.98 o                         
   3   4   6          3.95          8.81         2.99 o                         
   4   4   6       4665.72       4284.06        73.35 o                         
   5   4   6        405.30        389.25        10.45 o                         
   6   4   6        887.26        855.95        19.56 o                         
   7   4   6        308.35        283.78        31.54 o                         
   8   4   6       1137.02       1110.47        35.09 o                         
   9   4   6        114.55        110.67        15.00 o                         
 -10   5   6        122.69        111.80        18.42 o                         
  -9   5   6       1574.38       1531.66        51.48 o                         
  -8   5   6        713.20        684.26        31.25 o                         
  -7   5   6        602.02        604.38        36.35 o                         
  -6   5   6        104.65        121.13        10.12 o                         
  -5   5   6       5590.88       5524.26       122.84 o                         
  -4   5   6       1258.19       1266.80        24.50 o                         
  -3   5   6       3255.88       3432.93        53.34 o                         
  -2   5   6        330.75        380.91         8.33 o                         
  -1   5   6      11927.27      12459.75       263.80 o                         
   0   5   6         69.68        105.75         6.97 o                         
   1   5   6       6365.94       6841.66       103.12 o                         
   2   5   6        636.02        591.38        12.90 o                         
   3   5   6       7712.95       7742.13       128.64 o                         
   4   5   6         96.92        110.79         6.43 o                         
   5   5   6       1936.05       1917.22        36.87 o                         
   6   5   6        334.54        332.26        11.63 o                         
   7   5   6       1048.46       1069.40        57.51 o                         
   8   5   6        184.70        214.62        15.73 o                         
 -10   6   6        202.57        176.29        20.47 o                         
  -9   6   6        158.40        158.39        13.81 o                         
  -8   6   6       1694.65       1703.08        57.37 o                         
  -7   6   6        178.14        184.09        18.79 o                         
  -6   6   6       1113.52       1089.82        31.26 o                         
  -5   6   6        330.33        332.88        12.80 o                         
  -4   6   6       6287.48       6355.89       137.81 o                         
  -3   6   6        409.02        427.94         9.25 o                         
  -2   6   6       4350.99       4379.98        73.59 o                         
  -1   6   6        364.58        381.71         7.60 o                         
   0   6   6      11377.00      10727.27       175.57 o                         
   1   6   6       1664.92       1688.29        27.70 o                         
   2   6   6       2790.34       2804.20        54.26 o                         
   3   6   6         75.87         95.58         5.77 o                         
   4   6   6       4785.71       4512.61        77.52 o                         
   5   6   6       2094.55       2063.37        39.45 o                         
   6   6   6       1886.46       1791.67        34.57 o                         
   7   6   6        172.39        223.22        30.77 o                         
   8   6   6       1321.88       1323.88        40.29 o                         
 -10   7   6          2.53         -5.13        17.35 o                         
  -9   7   6        941.36        905.98        35.65 o                         
  -8   7   6        172.35        168.50        16.98 o                         
  -7   7   6       1062.37       1011.15        52.88 o                         
  -6   7   6         34.95         28.20         7.84 o                         
  -5   7   6       5308.67       5357.88       120.36 o                         
  -4   7   6        839.46        817.07        23.97 o                         
  -3   7   6       1888.76       1911.82        38.63 o                         
  -2   7   6        683.76        653.15        13.28 o                         
  -1   7   6       7960.00       8066.60       121.38 o                         
   0   7   6          2.94          7.64         2.78 o                         
   1   7   6       1684.65       1710.68        28.43 o                         
   2   7   6       1548.46       1539.42        28.77 o                         
   3   7   6       6977.05       6894.29       115.70 o                         
   4   7   6        295.88        296.04         9.90 o                         
   5   7   6        760.86        764.96        18.63 o                         
   6   7   6        468.82        493.60        16.65 o                         
   7   7   6       1640.95       1658.56        37.87 o                         
   8   7   6        174.64        173.38        16.92 o                         
  -9   8   6        183.00        156.79        14.18 o                         
  -8   8   6       1429.12       1455.82        51.64 o                         
  -7   8   6        142.24        130.59        19.72 o                         
  -6   8   6        851.94        905.72        28.05 o                         
  -5   8   6        210.47        193.07        10.46 o                         
  -4   8   6       3713.50       3760.53        86.71 o                         
  -3   8   6         26.15         36.80         4.24 o                         
  -2   8   6       2673.61       2553.77        50.23 o                         
  -1   8   6         74.06         77.09         4.08 o                         
   0   8   6       7134.63       6662.87       125.31 o                         
   1   8   6          9.34         17.35         3.25 o                         
   2   8   6       3597.78       3282.29        57.17 o                         
   3   8   6        327.35        321.38        10.20 o                         
   4   8   6       2458.61       2425.84        44.63 o                         
   5   8   6         50.43         63.67         6.46 o                         
   6   8   6       1001.24       1001.47        26.37 o                         
   7   8   6          2.23         12.64         7.57 o                         
   8   8   6        228.78        241.92        20.45 o                         
  -9   9   6        980.21        961.40        37.79 o                         
  -8   9   6        363.72        370.40        23.57 o                         
  -7   9   6       2454.85       2461.20       110.58 o                         
  -6   9   6        128.59        118.29        10.62 o                         
  -5   9   6       5202.91       5088.29       115.85 o                         
  -4   9   6       1399.58       1384.96        36.89 o                         
  -3   9   6       5401.45       5377.95       103.19 o                         
  -2   9   6        204.08        173.74         7.01 o                         
  -1   9   6       9452.00       9577.07       158.16 o                         
   0   9   6        864.95        778.30        19.28 o                         
   1   9   6       2962.62       3067.85        54.14 o                         
   2   9   6         14.77         25.69         4.87 o                         
   3   9   6       3926.46       4000.99        70.21 o                         
   4   9   6        305.30        324.51        10.73 o                         
   5   9   6        792.65        846.67        20.60 o                         
   6   9   6        176.22        197.40        14.12 o                         
   7   9   6       1234.18       1263.06        47.99 o                         
  -9  10   6         23.44         13.83         8.19 o                         
  -8  10   6       1110.61       1165.11        44.91 o                         
  -7  10   6        303.34        306.22        29.62 o                         
  -6  10   6       2435.73       2505.69        63.16 o                         
  -5  10   6          8.88          6.84         5.12 o                         
  -4  10   6       4486.85       4472.86       102.92 o                         
  -3  10   6        298.32        289.20        11.03 o                         
  -2  10   6       5572.18       5278.84       101.49 o                         
  -1  10   6         14.87         11.29         4.58 o                         
   0  10   6       4070.68       3859.57        75.69 o                         
   1  10   6          2.83          5.24         4.24 o                         
   2  10   6       4828.34       4609.81        88.19 o                         
   3  10   6        125.83        138.40         7.59 o                         
   4  10   6       1779.51       1692.98        33.59 o                         
   5  10   6         24.85         36.78         5.73 o                         
   6  10   6       1276.91       1219.23        44.96 o                         
   7  10   6         46.76         69.01        13.04 o                         
  -8  11   6         91.33         73.71        15.50 o                         
  -7  11   6        931.26        896.59        54.15 o                         
  -6  11   6          1.34         25.01         8.65 o                         
  -5  11   6        682.31        699.04        23.33 o                         
  -4  11   6        549.64        549.48        19.55 o                         
  -3  11   6       1681.98       1792.54        39.50 o                         
  -2  11   6        211.26        239.11        10.38 o                         
  -1  11   6       2253.07       2330.46        49.17 o                         
   0  11   6        318.50        277.25        11.02 o                         
   1  11   6       3288.27       3420.25        69.22 o                         
   2  11   6        164.15        206.05         9.87 o                         
   3  11   6       1573.36       1648.22        33.20 o                         
   4  11   6        218.50        233.16         9.86 o                         
   5  11   6       1210.87       1218.50        36.91 o                         
   6  11   6         73.78         92.49        13.59 o                         
   7  11   6        452.62        465.17        26.65 o                         
  -8  12   6        443.14        419.57        25.66 o                         
  -7  12   6        117.98        107.18        20.58 o                         
  -6  12   6        982.13       1030.46        32.59 o                         
  -5  12   6        111.19        114.41         9.48 o                         
  -4  12   6        836.61        782.39        25.38 o                         
  -3  12   6          3.85         12.83         5.04 o                         
  -2  12   6       1865.64       1749.76        38.57 o                         
  -1  12   6        390.78        401.50        14.01 o                         
   0  12   6        707.16        674.91        18.75 o                         
   1  12   6        176.13        191.21         9.85 o                         
   2  12   6       1332.53       1046.35        36.20 o                         
   3  12   6        870.68        933.14        25.30 o                         
   4  12   6        514.42        479.08        15.83 o                         
   5  12   6        177.65        210.08        14.12 o                         
   6  12   6        684.04        690.70        31.68 o                         
  -7  13   6        696.28        483.94        39.39 o                         
  -6  13   6         51.68         52.46        10.22 o                         
  -5  13   6        535.41        535.08        20.60 o                         
  -4  13   6        287.28        286.75        14.28 o                         
  -3  13   6       1709.97       1797.06        40.93 o                         
  -2  13   6         21.26         17.73         6.21 o                         
  -1  13   6        508.16        527.86        16.86 o                         
   0  13   6        242.56        223.46        10.78 o                         
   1  13   6       1707.31       1798.81        40.84 o                         
   2  13   6         72.32         63.84         7.55 o                         
   3  13   6        420.84        430.72        18.67 o                         
   4  13   6        263.93        250.18        13.76 o                         
   5  13   6        841.68        889.21        30.85 o                         
   6  13   6         57.28         61.69        14.02 o                         
  -7  14   6         72.86         40.57        17.39 o                         
  -6  14   6        989.01       1109.66        35.86 o                         
  -5  14   6         15.94         20.54         7.09 o                         
  -4  14   6        927.42        936.35        29.98 o                         
  -3  14   6         31.05         31.89         7.42 o                         
  -2  14   6       1797.82       1657.75        53.54 o                         
  -1  14   6         36.49         32.35         7.58 o                         
   0  14   6       2109.71       2090.78        53.45 o                         
   1  14   6         12.36          9.83         6.28 o                         
   2  14   6       1276.57       1049.78        37.74 o                         
   3  14   6         33.22         38.40         8.15 o                         
   4  14   6        762.48        727.12        25.29 o                         
   5  14   6         19.50         22.08         9.91 o                         
  -6  15   6         75.41         91.87        14.29 o                         
  -5  15   6        984.95       1029.42        33.49 o                         
  -4  15   6        121.86        134.66        12.07 o                         
  -3  15   6       2321.90       2483.83        64.33 o                         
  -2  15   6         54.92         32.40         8.76 o                         
  -1  15   6       1211.25       1305.02        38.44 o                         
   0  15   6         32.17         14.95         7.94 o                         
   1  15   6       1698.97       1818.37        49.70 o                         
   2  15   6         27.00         23.85         7.57 o                         
   3  15   6        643.96        662.20        25.17 o                         
   4  15   6         86.01        100.35        12.50 o                         
  -5  16   6         12.80         17.99         9.84 o                         
  -4  16   6        791.20        773.77        32.74 o                         
  -3  16   6          0.06          1.65         8.18 o                         
  -2  16   6        809.91        830.37        27.56 o                         
  -1  16   6          0.80         -6.10         6.10 o                         
   0  16   6       1198.63       1257.26        36.86 o                         
   1  16   6          2.44         12.80         7.23 o                         
   2  16   6        543.62        472.30        23.21 o                         
   3  16   6         11.58         22.53        10.03 o                         
  -3  17   6        351.85        378.09        23.02 o                         
  -2  17   6          4.85         -0.72         8.33 o                         
  -1  17   6        343.37        406.35        23.17 o                         
   0  17   6         29.88         35.75         9.78 o                         
   1  17   6        355.22        407.34        24.26 o                         
   2  17   6         28.21         14.39         8.95 o                         
 -10   1   7         28.31         20.81        19.76 o                         
  -9   1   7          2.50          2.36         5.32 o                         
  -8   1   7         61.33         56.42        13.40 o                         
  -7   1   7        421.36        416.44        18.57 o                         
  -6   1   7        329.90        278.49        19.10 o                         
  -5   1   7          0.66          5.10         2.27 o                         
  -4   1   7          1.49          7.54         3.10 o                         
  -3   1   7        179.49        167.66         4.12 o                         
  -2   1   7        210.96        205.74         5.24 o                         
  -1   1   7          4.34          8.25         1.54 o                         
   0   1   7        184.18        178.70         4.12 o                         
   1   1   7        282.76        259.66         5.05 o                         
   2   1   7        579.37        578.53        10.35 o                         
   3   1   7         88.04         79.85         3.89 o                         
   4   1   7        297.82        271.55         7.80 o                         
   5   1   7         21.29         24.13         3.63 o                         
   6   1   7        652.25        624.14        14.08 o                         
   7   1   7         50.03         18.05        16.11 o                         
   8   1   7          7.05         -6.40        11.97 o                         
 -10   2   7         82.40         86.00        18.06 o                         
  -9   2   7         94.24         88.23        10.31 o                         
  -8   2   7          6.59        -10.33        12.64 o                         
  -7   2   7        818.23        772.47        28.30 o                         
  -6   2   7         88.76         94.45        11.68 o                         
  -5   2   7        186.59        206.31         7.09 o                         
  -4   2   7         74.45         76.67         4.28 o                         
  -3   2   7       1324.67       1335.47        18.40 o                         
  -2   2   7       2947.07       2915.46        47.89 o                         
  -1   2   7        106.48        117.37         3.43 o                         
   0   2   7        374.32        372.94         6.36 o                         
   1   2   7       2835.92       2728.25        37.59 o                         
   2   2   7       1107.73       1102.40        17.04 o                         
   3   2   7          0.01          2.32         2.10 o                         
   4   2   7        143.15        116.87         5.65 o                         
   5   2   7        587.02        571.33        11.90 o                         
   6   2   7        130.11        115.58         7.68 o                         
   7   2   7         44.27         11.84        15.75 o                         
   8   2   7         11.11         -6.92        11.48 o                         
 -10   3   7         89.32         66.77        19.48 o                         
  -9   3   7        223.05        237.51        15.15 o                         
  -8   3   7        108.32        110.87        14.86 o                         
  -7   3   7        431.12        393.80        18.01 o                         
  -6   3   7        856.92        779.49        32.64 o                         
  -5   3   7        449.19        419.74        13.98 o                         
  -4   3   7         51.25         59.50         4.76 o                         
  -3   3   7        109.91         91.86         3.82 o                         
  -2   3   7        551.10        553.60        10.79 o                         
  -1   3   7       1318.95       1236.87        24.76 o                         
   0   3   7        460.24        431.15         8.07 o                         
   1   3   7        454.16        425.90         7.91 o                         
   2   3   7        566.95        542.37        12.89 o                         
   3   3   7        400.11        389.53         8.55 o                         
   4   3   7        236.57        218.51         8.10 o                         
   5   3   7        155.12        165.86         6.73 o                         
   6   3   7        444.56        411.94        12.24 o                         
   7   3   7        103.41        122.30        26.01 o                         
   8   3   7         39.96         13.76        12.88 o                         
 -10   4   7         58.75         25.77        18.99 o                         
  -9   4   7         20.72         22.99         7.59 o                         
  -8   4   7        497.57        504.80        26.05 o                         
  -7   4   7         72.70         56.22         8.28 o                         
  -6   4   7        253.72        277.11        16.73 o                         
  -5   4   7       1068.82       1015.94        27.11 o                         
  -4   4   7       1372.30       1397.77        29.54 o                         
  -3   4   7        170.88        193.93         5.31 o                         
  -2   4   7        890.54        937.31        17.06 o                         
  -1   4   7        801.52        776.67        20.86 o                         
   0   4   7        381.36        351.60        11.79 o                         
   1   4   7        725.36        739.59        12.22 o                         
   2   4   7        222.02        207.63         7.11 o                         
   3   4   7        900.77        901.64        16.78 o                         
   4   4   7         46.46         48.98         5.69 o                         
   5   4   7        224.32        219.46         8.64 o                         
   6   4   7         59.36         46.17         6.31 o                         
   7   4   7        190.59        201.26        28.60 o                         
   8   4   7          1.69        -11.65        11.65 o                         
 -10   5   7         59.61         13.66        19.66 o                         
  -9   5   7        100.68        108.39        11.90 o                         
  -8   5   7        214.76        235.48        18.62 o                         
  -7   5   7          6.03          2.64         5.18 o                         
  -6   5   7        669.63        595.32        28.91 o                         
  -5   5   7       1059.59       1043.47        28.09 o                         
  -4   5   7       1167.06       1181.63        25.93 o                         
  -3   5   7         21.32         28.94         2.56 o                         
  -2   5   7        107.86        112.02         3.32 o                         
  -1   5   7       2340.07       2227.90        51.83 o                         
   0   5   7       1049.68        929.94        24.49 o                         
   1   5   7         13.60         21.58         2.32 o                         
   2   5   7         94.59        103.05         4.93 o                         
   3   5   7        602.37        584.47        13.90 o                         
   4   5   7         19.99          3.03         5.95 o                         
   5   5   7         15.44         15.46         4.16 o                         
   6   5   7        143.86        127.52         7.87 o                         
   7   5   7         58.31         54.12        28.91 o                         
   8   5   7         33.56         27.36        13.50 o                         
 -10   6   7        103.27         51.65        21.14 o                         
  -9   6   7         15.64         13.93         7.53 o                         
  -8   6   7         13.20         -3.36        12.79 o                         
  -7   6   7        178.58        170.47        12.34 o                         
  -6   6   7        234.90        232.30        16.57 o                         
  -5   6   7          0.26          3.56         3.79 o                         
  -4   6   7         54.34         73.08         7.40 o                         
  -3   6   7         20.11         17.40         2.58 o                         
  -2   6   7        585.59        622.10        12.40 o                         
  -1   6   7        171.05        209.72         9.78 o                         
   0   6   7          0.19          8.81         2.57 o                         
   1   6   7         34.37         39.20         2.83 o                         
   2   6   7        297.94        287.37         8.27 o                         
   3   6   7        201.01        224.85         8.09 o                         
   4   6   7         56.05         41.64         6.44 o                         
   5   6   7         56.10         67.78         6.74 o                         
   6   6   7        145.62        123.31         8.12 o                         
   7   6   7          1.03        -11.03        29.17 o                         
   8   6   7          1.69          1.18        12.26 o                         
  -9   7   7         14.73         11.89         7.90 o                         
  -8   7   7         21.67          8.44        13.98 o                         
  -7   7   7        106.01         92.17         9.42 o                         
  -6   7   7        624.45        569.82        27.67 o                         
  -5   7   7         19.52         23.29         5.02 o                         
  -4   7   7        127.59        120.44         8.63 o                         
  -3   7   7         69.91         60.44         4.15 o                         
  -2   7   7        658.12        666.77        13.39 o                         
  -1   7   7          4.99         10.87         1.78 o                         
   0   7   7        755.04        690.02        14.26 o                         
   1   7   7         15.20         18.59         2.94 o                         
   2   7   7        427.36        393.02        10.45 o                         
   3   7   7        112.45        122.81         6.55 o                         
   4   7   7        297.74        292.79        11.40 o                         
   5   7   7         24.62         25.11         5.29 o                         
   6   7   7        169.59        155.24         9.94 o                         
   7   7   7          6.74        -13.29        31.08 o                         
   8   7   7         71.51         67.23        13.82 o                         
  -9   8   7         38.26         28.67         9.21 o                         
  -8   8   7         25.94         36.72        14.50 o                         
  -7   8   7         17.60         24.45         6.69 o                         
  -6   8   7         13.17         12.62         9.97 o                         
  -5   8   7        741.43        747.08        23.00 o                         
  -4   8   7         75.00         84.90         8.34 o                         
  -3   8   7          1.56          2.75         3.17 o                         
  -2   8   7        928.80        959.62        21.07 o                         
  -1   8   7        535.07        546.97        12.44 o                         
   0   8   7         11.57         23.50         4.43 o                         
   1   8   7         10.22         17.63         3.15 o                         
   2   8   7        764.15        719.29        17.67 o                         
   3   8   7       1126.60       1101.99        23.30 o                         
   4   8   7         15.55          8.51         5.73 o                         
   5   8   7         17.35         20.18         5.34 o                         
   6   8   7        178.97        150.58        12.80 o                         
   7   8   7        147.44        173.67        23.29 o                         
  -9   9   7          0.05         -0.04        11.71 o                         
  -8   9   7          2.09         -3.09        13.39 o                         
  -7   9   7        204.38        219.66        14.46 o                         
  -6   9   7        140.01        137.85        14.46 o                         
  -5   9   7         12.60         23.11         5.54 o                         
  -4   9   7        378.68        338.53        14.16 o                         
  -3   9   7        748.11        766.23        19.67 o                         
  -2   9   7        100.97        114.62         6.85 o                         
  -1   9   7         30.94         50.94         4.60 o                         
   0   9   7        602.43        546.26        15.21 o                         
   1   9   7        489.93        478.90        12.27 o                         
   2   9   7        133.81        129.34         7.33 o                         
   3   9   7         55.22         70.07         6.03 o                         
   4   9   7         83.12         80.44         7.79 o                         
   5   9   7          9.03          6.43         5.07 o                         
   6   9   7        177.42        165.37        12.92 o                         
   7   9   7         36.00         25.06        19.25 o                         
  -9  10   7         14.30        -28.31        28.31 o                         
  -8  10   7         27.62         38.36        13.59 o                         
  -7  10   7        122.06         94.51        11.06 o                         
  -6  10   7        435.86        491.33        23.60 o                         
  -5  10   7         21.99         26.26         5.97 o                         
  -4  10   7         98.08         93.24         9.01 o                         
  -3  10   7        765.09        691.95        18.82 o                         
  -2  10   7        721.02        773.29        19.60 o                         
  -1  10   7         73.21         74.81         6.48 o                         
   0  10   7         98.73         82.25         6.59 o                         
   1  10   7        264.30        243.58        10.60 o                         
   2  10   7        286.36        308.82         9.93 o                         
   3  10   7        221.09        240.22         9.45 o                         
   4  10   7         51.29         36.35         6.95 o                         
   5  10   7        100.81        120.08        11.28 o                         
   6  10   7         25.33         10.09        10.78 o                         
   7  10   7         82.72         88.45        13.72 o                         
  -8  11   7          1.32        -11.98        11.98 o                         
  -7  11   7         77.10         86.53        11.57 o                         
  -6  11   7        471.30        435.99        23.07 o                         
  -5  11   7          0.10         -1.98         4.55 o                         
  -4  11   7          4.96          1.04         6.43 o                         
  -3  11   7       1088.83       1135.82        27.66 o                         
  -2  11   7       1136.42       1069.36        25.85 o                         
  -1  11   7         43.23         38.20         5.67 o                         
   0  11   7        273.09        263.86        10.79 o                         
   1  11   7        616.53        626.75        18.30 o                         
   2  11   7        319.79        322.33        12.42 o                         
   3  11   7          1.24          1.37         3.96 o                         
   4  11   7          1.75          5.22         6.65 o                         
   5  11   7        238.08        239.50        17.63 o                         
   6  11   7         44.23         41.26        11.68 o                         
  -8  12   7         22.71         20.27         8.90 o                         
  -7  12   7          0.39         -6.40         6.40 o                         
  -6  12   7        158.75        163.63        14.86 o                         
  -5  12   7          0.15          2.06         4.49 o                         
  -4  12   7        167.00        159.43        11.05 o                         
  -3  12   7         10.40         19.41         5.16 o                         
  -2  12   7        252.94        278.08        11.21 o                         
  -1  12   7        227.77        208.54        10.04 o                         
   0  12   7        352.34        341.27        12.61 o                         
   1  12   7          1.96          7.87         4.76 o                         
   2  12   7        140.10        150.07         9.19 o                         
   3  12   7          2.09          0.77         5.04 o                         
   4  12   7         66.97         62.78        10.74 o                         
   5  12   7          5.80          6.48         7.93 o                         
   6  12   7         43.41         25.24        11.48 o                         
  -7  13   7         21.39         17.70         8.57 o                         
  -6  13   7        131.13        127.90        14.59 o                         
  -5  13   7          3.12         -0.26         5.09 o                         
  -4  13   7        144.86        161.54        11.36 o                         
  -3  13   7         34.15         47.26         6.84 o                         
  -2  13   7         53.05         50.41         6.60 o                         
  -1  13   7         12.01         21.61         5.48 o                         
   0  13   7        251.84        265.32        11.36 o                         
   1  13   7         41.86         45.65         6.73 o                         
   2  13   7        266.92        244.28        11.52 o                         
   3  13   7          0.05         -3.24         5.59 o                         
   4  13   7        201.03        207.97        16.27 o                         
   5  13   7         69.29         70.45        13.03 o                         
  -6  14   7          9.04          9.16        10.43 o                         
  -5  14   7          3.79          4.03         7.15 o                         
  -4  14   7         11.37          7.55         7.53 o                         
  -3  14   7        135.04        146.60        11.25 o                         
  -2  14   7        168.69        186.38        11.85 o                         
  -1  14   7         22.49         30.08         6.86 o                         
   0  14   7          0.72          7.81         6.72 o                         
   1  14   7        282.54        325.55        15.89 o                         
   2  14   7         74.60        110.98        10.07 o                         
   3  14   7        104.16        114.30        13.30 o                         
   4  14   7         18.61         14.96        10.04 o                         
  -5  15   7         47.55         72.52        11.96 o                         
  -4  15   7          0.98         -6.36         9.71 o                         
  -3  15   7          0.02          5.30         6.28 o                         
  -2  15   7         71.84         65.88         9.40 o                         
  -1  15   7         58.40         93.05        10.07 o                         
   0  15   7         60.92         67.82         9.08 o                         
   1  15   7         20.03         15.87         7.17 o                         
   2  15   7        156.62        181.16        12.36 o                         
   3  15   7         55.44         65.06        11.69 o                         
   4  15   7         18.06         36.93        17.71 o                         
  -4  16   7         90.59        119.65        13.45 o                         
  -3  16   7          0.04         -5.67         6.37 o                         
  -2  16   7        303.98        324.44        16.06 o                         
  -1  16   7        158.45        165.86        13.07 o                         
   0  16   7        212.86        249.17        14.22 o                         
   1  16   7         12.76         21.49         7.86 o                         
   2  16   7         81.40         92.46        12.64 o                         
  -2  17   7          9.27          5.32         9.68 o                         
  -1  17   7         79.17        115.23        13.81 o                         
   0  17   7         12.24          7.56        10.32 o                         
   1  17   7          7.21          8.43        11.24 o                         
 -10   0   8         81.70         52.52        16.85 o                         
  -9   0   8         69.94         60.73        12.55 o                         
  -8   0   8        363.61        297.19        27.54 o                         
  -7   0   8       2356.80       2190.79        92.77 o                         
  -6   0   8       1826.07       1748.26        74.92 o                         
  -5   0   8         17.99         20.39         3.89 o                         
  -4   0   8       1215.16       1208.19        27.83 o                         
  -3   0   8       2588.41       2525.08        52.97 o                         
  -2   0   8       3467.37       3626.90        75.47 o                         
  -1   0   8        184.16        193.15         7.57 o                         
   0   0   8       2022.15       1994.86        37.73 o                         
   1   0   8       1385.23       1367.40        31.28 o                         
   2   0   8       3694.30       3749.47        77.99 o                         
   3   0   8       1639.39       1523.67        35.53 o                         
   4   0   8       2918.39       2772.42        60.56 o                         
   5   0   8        337.17        313.75        13.00 o                         
   6   0   8       1610.75       1573.81        39.53 o                         
   7   0   8        119.19        113.91        11.44 o                         
   8   0   8        922.15        925.33        54.90 o                         
 -10   1   8        472.73        477.32        29.01 o                         
  -9   1   8        101.09         97.72        10.55 o                         
  -8   1   8        531.00        507.20        28.29 o                         
  -7   1   8       1277.08       1196.52        39.77 o                         
  -6   1   8        661.35        727.73        28.88 o                         
  -5   1   8        367.68        364.76        11.45 o                         
  -4   1   8        367.34        368.66         9.17 o                         
  -3   1   8       4972.39       4830.44        68.87 o                         
  -2   1   8        882.87        893.82        15.39 o                         
  -1   1   8        944.42       1007.04        15.73 o                         
   0   1   8          2.98         17.49         2.53 o                         
   1   1   8       6412.00       6316.81        83.85 o                         
   2   1   8        943.24        962.95        16.86 o                         
   3   1   8       1105.91       1066.85        17.65 o                         
   4   1   8        480.83        432.95        10.38 o                         
   5   1   8       2169.28       2161.28        32.98 o                         
   6   1   8        108.19        106.05         7.16 o                         
   7   1   8        399.84        348.80        11.91 o                         
   8   1   8          8.08         13.32        12.86 o                         
 -10   2   8        534.97        541.71        30.18 o                         
  -9   2   8        342.55        296.14        17.43 o                         
  -8   2   8        932.04        939.86        37.17 o                         
  -7   2   8       1664.05       1486.70        47.31 o                         
  -6   2   8       2653.24       2880.41        84.48 o                         
  -5   2   8        499.57        449.76        13.39 o                         
  -4   2   8       5204.36       5362.97        95.64 o                         
  -3   2   8       3467.46       3534.16        47.98 o                         
  -2   2   8       7806.05       7460.99       106.04 o                         
  -1   2   8        521.28        536.68         9.41 o                         
   0   2   8       7608.28       7094.19        88.06 o                         
   1   2   8       3917.35       3991.55        58.03 o                         
   2   2   8       3164.54       3071.43        45.86 o                         
   3   2   8        192.50        196.93         6.60 o                         
   4   2   8       1870.33       1831.28        30.04 o                         
   5   2   8        684.64        691.85        13.93 o                         
   6   2   8        810.30        841.82        19.87 o                         
   7   2   8          0.24          7.54         4.15 o                         
   8   2   8        492.76        491.64        26.93 o                         
 -10   3   8        670.97        622.13        32.91 o                         
  -9   3   8        587.03        579.63        25.84 o                         
  -8   3   8       1021.09        961.63        38.78 o                         
  -7   3   8       3044.45       2904.23        84.42 o                         
  -6   3   8       3280.42       3568.17       102.30 o                         
  -5   3   8       4008.19       3953.40        82.45 o                         
  -4   3   8       2593.78       2770.70        51.59 o                         
  -3   3   8       6693.00       6738.01       124.72 o                         
  -2   3   8       4398.57       4196.09        92.04 o                         
  -1   3   8       4795.86       4876.22        78.31 o                         
   0   3   8       3065.02       2934.99        49.52 o                         
   1   3   8       4998.17       5050.59        72.52 o                         
   2   3   8        655.45        662.03        14.24 o                         
   3   3   8       3171.15       3112.63        47.13 o                         
   4   3   8       1122.95       1099.90        22.08 o                         
   5   3   8       1793.97       1759.23        29.76 o                         
   6   3   8        223.05        234.38        10.28 o                         
   7   3   8        615.15        630.85        22.21 o                         
   8   3   8        169.76        163.71        17.37 o                         
 -10   4   8        347.20        344.93        25.18 o                         
  -9   4   8        833.24        737.02        30.31 o                         
  -8   4   8        469.65        552.85        27.46 o                         
  -7   4   8        341.31        313.00        16.32 o                         
  -6   4   8        745.67        845.67        32.43 o                         
  -5   4   8       1919.96       1816.32        54.08 o                         
  -4   4   8       3018.60       3275.65        92.50 o                         
  -3   4   8       1174.48       1212.96        25.25 o                         
  -2   4   8       1448.55       1310.74        23.38 o                         
  -1   4   8       1611.26       1635.64        39.30 o                         
   0   4   8       4602.69       4250.33        64.85 o                         
   1   4   8        505.49        536.85        11.56 o                         
   2   4   8       2033.65       2146.73        42.64 o                         
   3   4   8       1951.43       1795.59        29.22 o                         
   4   4   8       2047.62       2030.65        36.97 o                         
   5   4   8        234.86        231.35         9.17 o                         
   6   4   8        683.80        714.63        18.14 o                         
   7   4   8        245.52        234.42        13.72 o                         
   8   4   8        394.82        389.91        24.41 o                         
 -10   5   8        279.53        261.11        17.97 o                         
  -9   5   8        375.66        347.56        19.63 o                         
  -8   5   8        595.42        613.42        29.75 o                         
  -7   5   8        183.13        153.88        11.56 o                         
  -6   5   8        633.50        701.23        28.62 o                         
  -5   5   8       1643.89       1545.57        47.27 o                         
  -4   5   8        477.78        528.70        21.34 o                         
  -3   5   8       1280.45       1331.51        27.55 o                         
  -2   5   8        371.45        329.35        10.52 o                         
  -1   5   8       5867.31       5935.73       129.41 o                         
   0   5   8       1576.27       1636.19        39.58 o                         
   1   5   8       1424.54       1394.68        25.91 o                         
   2   5   8        173.15        179.86         7.53 o                         
   3   5   8       2303.27       2296.72        46.39 o                         
   4   5   8        328.19        339.26        10.65 o                         
   5   5   8        859.29        828.81        19.12 o                         
   6   5   8         50.62         56.48         7.84 o                         
   7   5   8       1152.74       1267.06        56.63 o                         
  -9   6   8        656.43        651.06        28.54 o                         
  -8   6   8        505.59        502.04        26.38 o                         
  -7   6   8          5.74          1.75         5.19 o                         
  -6   6   8        921.13        965.41        35.48 o                         
  -5   6   8       1475.22       1429.22        44.73 o                         
  -4   6   8       2542.74       2723.53        79.06 o                         
  -3   6   8         58.31         66.70         4.03 o                         
  -2   6   8       1131.08       1073.84        22.35 o                         
  -1   6   8       1315.21       1273.29        33.09 o                         
   0   6   8       2197.44       2132.92        42.86 o                         
   1   6   8        840.71        809.12        16.68 o                         
   2   6   8       2347.90       2282.79        45.59 o                         
   3   6   8        417.46        421.86        12.75 o                         
   4   6   8       2104.47       2055.88        43.25 o                         
   5   6   8         66.48         72.99         6.42 o                         
   6   6   8        687.93        677.56        20.30 o                         
   7   6   8        284.47        273.08        15.08 o                         
  -9   7   8        757.36        776.23        32.53 o                         
  -8   7   8       1006.72        992.40        40.06 o                         
  -7   7   8        165.35        150.00        11.74 o                         
  -6   7   8        180.51        193.30        15.63 o                         
  -5   7   8       2360.82       2262.39        66.90 o                         
  -4   7   8       1238.56       1337.17        43.09 o                         
  -3   7   8        647.83        626.81        15.08 o                         
  -2   7   8        105.68        117.04         5.12 o                         
  -1   7   8       4588.50       4604.27        88.30 o                         
   0   7   8        343.92        317.96         8.16 o                         
   1   7   8       1210.71       1202.72        23.51 o                         
   2   7   8        254.55        250.97         9.35 o                         
   3   7   8       2467.44       2551.64        51.54 o                         
   4   7   8        457.74        436.89        14.02 o                         
   5   7   8        579.24        593.16        17.86 o                         
   6   7   8         71.37         73.33         9.16 o                         
   7   7   8        717.82        723.74        41.06 o                         
  -9   8   8        648.51        660.28        52.96 o                         
  -8   8   8        477.19        499.70        27.13 o                         
  -7   8   8        525.69        520.46        23.28 o                         
  -6   8   8        973.77       1007.02        37.31 o                         
  -5   8   8       2140.72       2080.40        62.79 o                         
  -4   8   8       2189.23       2345.48        69.80 o                         
  -3   8   8        392.56        380.71        11.93 o                         
  -2   8   8       4405.81       4126.41        70.37 o                         
  -1   8   8       3851.17       3782.22        64.93 o                         
   0   8   8       2938.99       2770.81        55.46 o                         
   1   8   8        381.84        375.02        10.22 o                         
   2   8   8       2455.12       2434.26        48.93 o                         
   3   8   8        868.70        908.58        22.37 o                         
   4   8   8        947.72       1017.90        25.15 o                         
   5   8   8          5.54         18.46         5.44 o                         
   6   8   8        916.44        937.18        25.60 o                         
   7   8   8         76.08        101.49        22.50 o                         
  -9   9   8        277.86        307.50        40.68 o                         
  -8   9   8        907.42        924.48        39.06 o                         
  -7   9   8        305.77        324.21        17.94 o                         
  -6   9   8        265.76        234.26        17.15 o                         
  -5   9   8       1667.50       1696.24        53.27 o                         
  -4   9   8       2132.85       2273.77        68.18 o                         
  -3   9   8        760.97        769.32        19.89 o                         
  -2   9   8        998.35        952.27        22.94 o                         
  -1   9   8       1631.16       1716.23        37.22 o                         
   0   9   8       1188.95       1110.59        25.79 o                         
   1   9   8       1129.33       1170.47        23.81 o                         
   2   9   8        628.69        649.76        17.36 o                         
   3   9   8       2067.85       2131.59        44.83 o                         
   4   9   8        800.67        784.17        21.14 o                         
   5   9   8        530.57        572.44        21.80 o                         
   6   9   8        364.49        387.45        22.92 o                         
  -8  10   8        482.71        516.52        28.04 o                         
  -7  10   8        723.35        686.82        28.63 o                         
  -6  10   8        633.15        678.45        29.26 o                         
  -5  10   8        652.72        598.85        24.68 o                         
  -4  10   8        880.74        884.06        32.38 o                         
  -3  10   8       1003.46       1061.71        25.89 o                         
  -2  10   8       1681.08       1565.65        34.67 o                         
  -1  10   8        631.98        716.42        19.35 o                         
   0  10   8       1064.50       1009.38        24.41 o                         
   1  10   8       1070.46       1115.51        31.00 o                         
   2  10   8       1164.03       1186.70        27.29 o                         
   3  10   8        490.84        549.00        16.46 o                         
   4  10   8        388.63        418.21        14.85 o                         
   5  10   8        240.94        234.62        14.23 o                         
   6  10   8        702.15        690.79        31.56 o                         
  -8  11   8        436.07        468.18        27.57 o                         
  -7  11   8        355.53        383.00        21.00 o                         
  -6  11   8        331.19        314.67        19.33 o                         
  -5  11   8        525.11        515.72        22.78 o                         
  -4  11   8        559.27        596.47        24.68 o                         
  -3  11   8       1380.76       1461.11        38.46 o                         
  -2  11   8        647.19        578.62        19.22 o                         
  -1  11   8       1215.65       1210.50        29.11 o                         
   0  11   8        674.38        671.91        21.16 o                         
   1  11   8       1258.19       1305.63        35.52 o                         
   2  11   8        214.47        221.93        10.03 o                         
   3  11   8        823.70        831.30        22.10 o                         
   4  11   8        210.52        218.21        13.46 o                         
   5  11   8        475.05        531.20        21.85 o                         
   6  11   8         75.45         83.75        13.80 o                         
  -7  12   8        480.83        465.68        23.70 o                         
  -6  12   8        139.46        125.70        14.90 o                         
  -5  12   8         31.33         31.47         7.06 o                         
  -4  12   8        416.92        431.31        16.95 o                         
  -3  12   8        656.00        636.51        21.41 o                         
  -2  12   8        492.48        494.77        17.64 o                         
  -1  12   8         10.56         13.83         5.01 o                         
   0  12   8        866.71        876.51        26.10 o                         
   1  12   8        231.39        248.89        12.81 o                         
   2  12   8       1097.32       1151.78        32.97 o                         
   3  12   8          2.95          0.07         6.00 o                         
   4  12   8        631.66        647.22        24.06 o                         
   5  12   8        106.36        121.03        14.54 o                         
  -7  13   8        345.84        372.60        42.30 o                         
  -6  13   8        445.04        429.32        23.70 o                         
  -5  13   8        103.78         89.93        11.06 o                         
  -4  13   8        136.74        133.38        10.64 o                         
  -3  13   8        668.97        736.59        24.11 o                         
  -2  13   8        180.05        169.39        10.57 o                         
  -1  13   8        386.10        374.08        15.68 o                         
   0  13   8         42.66         48.99         7.62 o                         
   1  13   8        869.99       1001.52        30.36 o                         
   2  13   8         69.23         61.08         9.31 o                         
   3  13   8        313.17        342.65        20.32 o                         
   4  13   8         54.57         55.87        11.62 o                         
  -6  14   8        254.28        266.18        20.07 o                         
  -5  14   8        114.75        123.94        12.93 o                         
  -4  14   8        680.63        723.26        29.81 o                         
  -3  14   8        684.56        656.12        28.25 o                         
  -2  14   8        473.97        487.10        21.82 o                         
  -1  14   8        235.61        225.32        15.45 o                         
   0  14   8        780.25        797.34        30.45 o                         
   1  14   8        475.81        499.41        24.37 o                         
   2  14   8        473.94        451.42        22.19 o                         
   3  14   8         74.58         74.70        12.51 o                         
   4  14   8        411.33        432.72        23.43 o                         
  -5  15   8        138.08        153.71        14.95 o                         
  -4  15   8        396.68        413.99        22.75 o                         
  -3  15   8        544.96        607.62        27.51 o                         
  -2  15   8        941.30        825.57        41.36 o                         
  -1  15   8        358.30        357.06        20.67 o                         
   0  15   8        769.56        756.11        30.40 o                         
   1  15   8        658.04        742.02        31.93 o                         
   2  15   8        728.67        635.76        36.76 o                         
   3  15   8        162.74        199.26        16.94 o                         
  -3  16   8        452.45        511.63        25.68 o                         
  -2  16   8        226.64        242.60        16.73 o                         
  -1  16   8        426.70        503.73        25.30 o                         
   0  16   8        417.82        442.14        22.44 o                         
   1  16   8        285.38        317.21        20.48 o                         
 -10   1   9        109.71         97.11        21.65 o                         
  -9   1   9         13.04         14.10         7.15 o                         
  -8   1   9        106.33         80.05        14.81 o                         
  -7   1   9         91.86         87.04         9.61 o                         
  -6   1   9        408.98        442.07        22.32 o                         
  -5   1   9         50.46         57.74         4.56 o                         
  -4   1   9        470.14        491.11        12.81 o                         
  -3   1   9       1037.50        961.01        18.06 o                         
  -2   1   9       1891.43       1850.05        34.91 o                         
  -1   1   9         86.50         91.40         4.24 o                         
   0   1   9       1030.48        977.43        16.85 o                         
   1   1   9         11.52         10.98         2.84 o                         
   2   1   9       1130.05       1089.78        18.88 o                         
   3   1   9         25.15         26.57         3.46 o                         
   4   1   9        171.07        147.74         6.74 o                         
   5   1   9          8.61          7.27         3.46 o                         
   6   1   9         26.75         38.25         7.05 o                         
   7   1   9         22.81         25.72         5.02 o                         
 -10   2   9         40.10         35.62        20.12 o                         
  -9   2   9          5.73         12.24         7.03 o                         
  -8   2   9         41.89         37.80        14.96 o                         
  -7   2   9        666.62        613.66        24.53 o                         
  -6   2   9        434.39        398.08        23.23 o                         
  -5   2   9         24.43         12.87         3.80 o                         
  -4   2   9         84.19         87.75         7.91 o                         
  -3   2   9       2829.71       2791.90        45.18 o                         
  -2   2   9        425.60        423.79        11.44 o                         
  -1   2   9        157.89        167.65         5.41 o                         
   0   2   9        444.83        418.86         9.18 o                         
   1   2   9       2618.25       2551.27        39.56 o                         
   2   2   9        242.86        240.51         7.11 o                         
   3   2   9         95.04         77.52         4.98 o                         
   4   2   9         13.56         12.44         4.85 o                         
   5   2   9        587.79        603.09        13.88 o                         
   6   2   9         54.68         60.15         8.57 o                         
   7   2   9         56.41         47.30         6.57 o                         
 -10   3   9          0.82          5.85         7.73 o                         
  -9   3   9         85.17         74.58        10.56 o                         
  -8   3   9         19.32         12.42        15.93 o                         
  -7   3   9         33.24         42.72         8.02 o                         
  -6   3   9          1.74         14.83        13.22 o                         
  -5   3   9        468.31        449.71        14.20 o                         
  -4   3   9        401.82        385.27        13.87 o                         
  -3   3   9        405.11        385.19        10.47 o                         
  -2   3   9         94.26        114.13         6.91 o                         
  -1   3   9        669.12        639.70        12.20 o                         
   0   3   9         35.76         32.79         4.05 o                         
   1   3   9        101.21        107.78         4.98 o                         
   2   3   9        719.66        717.14        15.15 o                         
   3   3   9         48.56         64.38         5.32 o                         
   4   3   9         31.24         29.56         5.92 o                         
   5   3   9         32.57         47.79         4.93 o                         
   6   3   9         39.27         35.00         7.87 o                         
   7   3   9          4.27          5.31         5.95 o                         
  -9   4   9        186.20        164.07        13.63 o                         
  -8   4   9          8.33          6.53        16.46 o                         
  -7   4   9         97.16        103.84        10.44 o                         
  -6   4   9        150.39        136.49        16.60 o                         
  -5   4   9       1036.86       1011.73        25.65 o                         
  -4   4   9         85.03         92.34        10.80 o                         
  -3   4   9        172.96        191.72         7.48 o                         
  -2   4   9        261.82        257.12         8.23 o                         
  -1   4   9       2747.41       2699.07        58.36 o                         
   0   4   9          4.70         14.20         3.45 o                         
   1   4   9         81.27         95.21         4.94 o                         
   2   4   9          7.76          9.69         4.57 o                         
   3   4   9       1334.44       1347.58        23.45 o                         
   4   4   9         14.23         10.34         5.82 o                         
   5   4   9         34.80         38.23         5.30 o                         
   6   4   9         39.36         37.59         8.21 o                         
   7   4   9        190.68        219.51        24.60 o                         
  -9   5   9         29.33         41.10         9.67 o                         
  -8   5   9         26.83          3.00        16.00 o                         
  -7   5   9         47.17         40.52         8.03 o                         
  -6   5   9        142.88        147.70        15.61 o                         
  -5   5   9        196.53        175.60        10.92 o                         
  -4   5   9         10.44          9.11         9.78 o                         
  -3   5   9         43.29         51.42         4.31 o                         
  -2   5   9         22.50          9.54        11.28 o                         
  -1   5   9          8.01         17.97         6.68 o                         
   0   5   9         39.54         43.27         4.67 o                         
   1   5   9        406.52        431.77        11.54 o                         
   2   5   9        419.92        410.66        11.74 o                         
   3   5   9          2.09          0.83         3.57 o                         
   4   5   9        116.33        114.11         7.37 o                         
   5   5   9        133.45        129.42         7.69 o                         
   6   5   9         47.86         41.67         8.79 o                         
   7   5   9          0.22          7.63        18.64 o                         
  -9   6   9          5.35          9.49         8.01 o                         
  -8   6   9         15.26         18.99        16.57 o                         
  -7   6   9        192.53        162.21        12.01 o                         
  -6   6   9        304.06        273.70        20.49 o                         
  -5   6   9          0.01          5.23         5.14 o                         
  -4   6   9         62.41         68.30        10.23 o                         
  -3   6   9        214.89        213.86        10.01 o                         
  -2   6   9        315.59        283.54        23.37 o                         
  -1   6   9         88.91         85.53        10.02 o                         
   0   6   9          5.17          7.48         7.76 o                         
   1   6   9        224.88        239.02         8.06 o                         
   2   6   9         51.30         48.74         5.53 o                         
   3   6   9         46.13         49.71         5.75 o                         
   4   6   9         55.87         41.33         6.38 o                         
   5   6   9         69.57         76.91         7.75 o                         
   6   6   9         58.60         51.69         9.26 o                         
   7   6   9          4.91          3.28         6.21 o                         
  -9   7   9         20.86         44.17        30.91 o                         
  -8   7   9          4.24         22.13        17.25 o                         
  -7   7   9        101.89         98.17        10.77 o                         
  -6   7   9        385.08        388.77        21.49 o                         
  -5   7   9        242.90        234.37        13.14 o                         
  -4   7   9        362.52        383.13        18.60 o                         
  -3   7   9         27.67         29.19         4.62 o                         
  -2   7   9        321.04        329.18        11.79 o                         
  -1   7   9         80.80         89.10        10.71 o                         
   0   7   9        197.65        181.80         8.50 o                         
   1   7   9         24.06         28.35         4.09 o                         
   2   7   9        461.44        438.14        12.83 o                         
   3   7   9          0.01          2.32         4.40 o                         
   4   7   9         82.10         94.26         8.40 o                         
   5   7   9          4.29          2.31         4.99 o                         
   6   7   9          2.14         -5.96         8.50 o                         
  -9   8   9        279.84        249.21        38.45 o                         
  -8   8   9         12.48         36.00        17.43 o                         
  -7   8   9          0.64          1.31         5.66 o                         
  -6   8   9        128.99        111.53        16.11 o                         
  -5   8   9        443.71        441.45        19.61 o                         
  -4   8   9         80.80         96.38        10.64 o                         
  -3   8   9          9.07         19.42         4.39 o                         
  -2   8   9        431.27        421.87        14.10 o                         
  -1   8   9       1492.06       1597.24        39.47 o                         
   0   8   9        197.31        179.68         6.72 o                         
   1   8   9         21.86         40.96         4.61 o                         
   2   8   9         34.65         32.03         5.90 o                         
   3   8   9        471.12        498.74        15.18 o                         
   4   8   9         37.69         41.62         7.34 o                         
   5   8   9          0.30          3.69         6.11 o                         
   6   8   9         18.10         13.86         9.07 o                         
  -8   9   9         60.26         63.34        16.19 o                         
  -7   9   9          0.75         -3.48         6.26 o                         
  -6   9   9        119.37        148.53        15.45 o                         
  -5   9   9        103.85        101.36        10.28 o                         
  -4   9   9         55.78         51.01         9.62 o                         
  -3   9   9          5.35         19.67         4.64 o                         
  -2   9   9         97.30        112.63         7.59 o                         
  -1   9   9         44.28         52.11         6.29 o                         
   0   9   9         13.22         32.16         6.39 o                         
   1   9   9          1.20          0.37         3.67 o                         
   2   9   9        404.66        401.30        12.79 o                         
   3   9   9         82.11         99.31         7.71 o                         
   4   9   9         39.23         48.87         9.14 o                         
   5   9   9         24.48         19.45         8.63 o                         
   6   9   9         22.32         20.76         9.74 o                         
  -8  10   9          7.36         18.80        15.51 o                         
  -7  10   9        106.47        102.70        11.77 o                         
  -6  10   9        206.53        215.66        17.62 o                         
  -5  10   9        389.97        365.95        18.19 o                         
  -4  10   9         13.27         12.75         8.16 o                         
  -3  10   9        105.16        112.59         8.37 o                         
  -2  10   9        152.59        151.55         9.09 o                         
  -1  10   9        162.88        161.24         9.34 o                         
   0  10   9          0.24         -2.64         5.94 o                         
   1  10   9        270.83        283.56        13.06 o                         
   2  10   9         14.41         12.62         6.24 o                         
   3  10   9         50.33         66.32         7.16 o                         
   4  10   9         21.08         27.69         8.70 o                         
   5  10   9         97.46        106.52        13.56 o                         
  -7  11   9        154.06        182.51        15.28 o                         
  -6  11   9         67.89         73.77        12.92 o                         
  -5  11   9          0.07         -0.09         5.27 o                         
  -4  11   9          1.35         10.28         8.31 o                         
  -3  11   9          1.19          2.59         4.94 o                         
  -2  11   9         28.97         32.76         6.94 o                         
  -1  11   9        136.10        156.15         9.70 o                         
   0  11   9         19.38         15.80         6.88 o                         
   1  11   9         11.38         14.44         5.74 o                         
   2  11   9        111.07        104.50         7.82 o                         
   3  11   9         68.71         79.66         9.67 o                         
   4  11   9         24.88         11.84         8.94 o                         
   5  11   9          1.78          6.89         8.24 o                         
  -7  12   9         20.29         19.53         8.83 o                         
  -6  12   9        135.62        120.76        14.84 o                         
  -5  12   9        184.48        179.51        11.69 o                         
  -4  12   9          8.75          8.30         6.85 o                         
  -3  12   9          3.44          7.84         5.61 o                         
  -2  12   9        196.30        222.34        11.67 o                         
  -1  12   9          3.29          4.24         5.05 o                         
   0  12   9          9.92         12.32         6.99 o                         
   1  12   9         28.94         28.87         6.80 o                         
   2  12   9        254.11        277.73        14.50 o                         
   3  12   9         37.60         48.78         8.71 o                         
   4  12   9          8.74          5.98         9.87 o                         
  -6  13   9         12.74         16.06        12.00 o                         
  -5  13   9         80.50         83.43        11.40 o                         
  -4  13   9        391.92        405.32        17.05 o                         
  -3  13   9         12.29         16.16         6.30 o                         
  -2  13   9        192.92        180.61        11.25 o                         
  -1  13   9         66.75         61.72         8.31 o                         
   0  13   9        322.81        362.35        15.77 o                         
   1  13   9          0.09          3.26         5.99 o                         
   2  13   9        156.48        163.71        11.95 o                         
   3  13   9         15.93          8.68         8.20 o                         
  -5  14   9         10.07          7.53         7.78 o                         
  -4  14   9         22.51         29.79        10.15 o                         
  -3  14   9        180.76        180.52        14.76 o                         
  -2  14   9        117.41        119.87        12.20 o                         
  -1  14   9        178.36        210.19        12.87 o                         
   0  14   9         12.56          7.58         8.90 o                         
   1  14   9        293.93        316.38        19.04 o                         
   2  14   9          8.11         14.31        10.04 o                         
   3  14   9         77.29         77.98        12.51 o                         
  -4  15   9        108.43        111.15        15.23 o                         
  -3  15   9          0.14         -1.09         7.49 o                         
  -2  15   9         98.63         96.39        12.13 o                         
  -1  15   9          0.02          0.88         7.58 o                         
   0  15   9          1.71         10.11        10.02 o                         
   1  15   9         24.75         23.64         9.16 o                         
  -9   0  10         87.67         97.25        16.01 o                         
  -8   0  10        463.73        467.99        36.60 o                         
  -7   0  10       2466.89       2408.07       101.64 o                         
  -6   0  10        644.80        641.10        35.64 o                         
  -5   0  10        124.23        124.37         8.71 o                         
  -4   0  10        713.94        700.17        23.89 o                         
  -3   0  10       5538.17       5510.72       134.64 o                         
  -2   0  10        812.40        831.90        27.01 o                         
  -1   0  10        200.74        210.88         9.19 o                         
   0   0  10         12.08         51.57         7.88 o                         
   1   0  10       4435.26       4337.91        89.99 o                         
   2   0  10         25.56         15.11         6.68 o                         
   3   0  10        577.73        531.66        16.99 o                         
   4   0  10        100.01         88.34         8.85 o                         
   5   0  10       2786.24       2685.70        62.68 o                         
   6   0  10          0.07          1.19        10.80 o                         
   7   0  10        191.26        175.13        12.38 o                         
  -9   1  10        937.20        884.05        34.17 o                         
  -8   1  10        912.18        930.43        37.70 o                         
  -7   1  10        325.76        340.97        17.28 o                         
  -6   1  10       2263.85       2442.90        73.73 o                         
  -5   1  10       1801.34       1677.88        32.08 o                         
  -4   1  10       2744.51       2761.50        50.35 o                         
  -3   1  10         99.81        115.81         6.82 o                         
  -2   1  10       4851.61       4449.84        78.05 o                         
  -1   1  10        525.06        507.19        10.71 o                         
   0   1  10       6746.67       6316.29        90.16 o                         
   1   1  10         56.41         82.69         4.97 o                         
   2   1  10       2142.70       2056.05        32.82 o                         
   3   1  10         43.30         52.13         4.21 o                         
   4   1  10       1598.78       1543.15        26.94 o                         
   5   1  10         55.55         66.43         6.58 o                         
   6   1  10        628.16        579.44        21.29 o                         
   7   1  10         44.88         37.87         5.99 o                         
  -9   2  10        406.21        394.00        20.72 o                         
  -8   2  10        642.18        602.62        30.12 o                         
  -7   2  10       2757.04       2614.14        77.32 o                         
  -6   2  10        973.69       1023.80        37.57 o                         
  -5   2  10       2116.45       2099.47        46.97 o                         
  -4   2  10       1287.92       1312.81        32.36 o                         
  -3   2  10       9664.62       9647.78       162.82 o                         
  -2   2  10       1828.77       1705.58        33.28 o                         
  -1   2  10       4673.85       4559.66        66.21 o                         
   0   2  10        941.56        968.93        17.31 o                         
   1   2  10       8865.75       8599.06       121.70 o                         
   2   2  10        560.92        585.89        12.73 o                         
   3   2  10       2130.02       2046.27        33.30 o                         
   4   2  10         61.85         72.35         6.53 o                         
   5   2  10       2537.59       2491.26        49.63 o                         
   6   2  10          4.33         22.03         9.05 o                         
   7   2  10        487.12        512.66        20.76 o                         
  -9   3  10        208.63        191.42        33.45 o                         
  -8   3  10       1207.50       1172.38        44.15 o                         
  -7   3  10        491.43        419.63        19.73 o                         
  -6   3  10       3362.76       3638.04       104.99 o                         
  -5   3  10        823.27        787.53        21.38 o                         
  -4   3  10       5035.14       5312.72       110.54 o                         
  -3   3  10        927.89        980.30        21.32 o                         
  -2   3  10       5565.14       5271.22       109.39 o                         
  -1   3  10        922.69       1032.42        18.06 o                         
   0   3  10       5374.93       5186.03        83.77 o                         
   1   3  10        127.58        179.50         6.54 o                         
   2   3  10       5606.95       5451.79        88.87 o                         
   3   3  10        170.98        188.85         7.29 o                         
   4   3  10       3917.35       3868.18        66.02 o                         
   5   3  10         43.43         52.19         6.79 o                         
   6   3  10       1297.16       1319.96        36.84 o                         
  -9   4  10       1054.72       1096.32        66.50 o                         
  -8   4  10        496.32        466.42        26.76 o                         
  -7   4  10       1483.80       1415.34        46.45 o                         
  -6   4  10        453.14        519.94        24.79 o                         
  -5   4  10       4433.90       4295.67        90.60 o                         
  -4   4  10        527.87        534.65        17.64 o                         
  -3   4  10       3398.53       3341.00        71.80 o                         
  -2   4  10         15.43         16.88         4.01 o                         
  -1   4  10      10131.19      10039.68       153.71 o                         
   0   4  10         17.44         30.85         4.24 o                         
   1   4  10       3857.40       3850.11        57.22 o                         
   2   4  10         87.80         92.73         6.48 o                         
   3   4  10       2956.83       2957.19        46.05 o                         
   4   4  10         67.57         64.12         7.05 o                         
   5   4  10        881.88        902.22        27.67 o                         
   6   4  10         12.80         14.70         9.29 o                         
  -9   5  10        149.49        181.64        34.63 o                         
  -8   5  10        463.38        482.82        26.66 o                         
  -7   5  10        576.40        568.01        24.25 o                         
  -6   5  10       1104.61       1246.72        43.46 o                         
  -5   5  10        103.12        116.34         7.95 o                         
  -4   5  10       2030.52       2383.79        70.37 o                         
  -3   5  10        921.63        934.84        30.30 o                         
  -2   5  10       2730.52       2580.33       109.19 o                         
  -1   5  10        363.23        394.75        18.80 o                         
   0   5  10       1921.73       1846.49        36.82 o                         
   1   5  10        130.34        160.01         6.78 o                         
   2   5  10       2255.31       2196.23        39.24 o                         
   3   5  10          1.12         10.53         4.32 o                         
   4   5  10       1327.11       1351.87        27.72 o                         
   5   5  10          1.48          2.46         5.40 o                         
   6   5  10        781.81        793.92        26.43 o                         
  -9   6  10        980.90        992.61        64.57 o                         
  -8   6  10        685.51        698.90        33.69 o                         
  -7   6  10        235.08        232.36        14.50 o                         
  -6   6  10        854.01        968.33        36.76 o                         
  -5   6  10       3152.68       3064.86        88.04 o                         
  -4   6  10       1303.02       1410.15        45.60 o                         
  -3   6  10        201.48        187.92         8.58 o                         
  -2   6  10        397.97        379.03        19.36 o                         
  -1   6  10       3873.92       3836.00       107.15 o                         
   0   6  10        298.08        311.33        11.28 o                         
   1   6  10        352.46        356.72        10.49 o                         
   2   6  10         74.41         78.86         6.79 o                         
   3   6  10       2981.60       2963.58        52.04 o                         
   4   6  10         79.94         95.57         7.44 o                         
   5   6  10        268.45        247.88        13.60 o                         
   6   6  10          7.32          8.10         9.75 o                         
  -8   7  10        820.27        935.90        39.17 o                         
  -7   7  10        794.03        865.98        32.94 o                         
  -6   7  10       1210.55       1362.14        47.19 o                         
  -5   7  10        412.13        374.59        17.45 o                         
  -4   7  10       1904.04       2077.72        63.01 o                         
  -3   7  10        858.37        851.94        23.67 o                         
  -2   7  10       2689.95       2517.47        74.35 o                         
  -1   7  10         20.82         27.10         8.29 o                         
   0   7  10       3012.92       2870.64        66.11 o                         
   1   7  10        193.61        189.61         7.65 o                         
   2   7  10       1686.56       1716.83        36.63 o                         
   3   7  10          9.90         26.43         5.54 o                         
   4   7  10        678.89        695.70        20.37 o                         
   5   7  10          8.60         14.21         6.52 o                         
   6   7  10        591.55        612.21        23.31 o                         
  -8   8  10        224.22        246.10        21.74 o                         
  -7   8  10        257.87        263.25        16.19 o                         
  -6   8  10        106.83         87.61        13.73 o                         
  -5   8  10       2634.71       2527.22        75.03 o                         
  -4   8  10        419.58        459.37        21.02 o                         
  -3   8  10       1489.59       1507.18        38.28 o                         
  -2   8  10        262.44        226.63        17.29 o                         
  -1   8  10       3921.82       4074.62       114.89 o                         
   0   8  10        513.24        518.23        16.87 o                         
   1   8  10       1231.44       1251.02        27.60 o                         
   2   8  10          2.49         12.42         6.18 o                         
   3   8  10       2918.51       3058.35        61.82 o                         
   4   8  10        131.20        130.72        12.34 o                         
   5   8  10        591.43        596.40        22.27 o                         
  -8   9  10       1041.52       1066.02        40.40 o                         
  -7   9  10        211.45        203.06        15.02 o                         
  -6   9  10       1216.97       1204.55        43.64 o                         
  -5   9  10        135.16        124.64        11.46 o                         
  -4   9  10       2786.48       2881.47        84.54 o                         
  -3   9  10        164.79        188.91         9.81 o                         
  -2   9  10       2862.33       2677.47        62.75 o                         
  -1   9  10          2.38         14.39         4.55 o                         
   0   9  10       4054.82       4141.63        93.75 o                         
   1   9  10        171.89        201.41         8.59 o                         
   2   9  10       2644.73       2765.67        56.15 o                         
   3   9  10          4.21         20.38         5.54 o                         
   4   9  10       1228.26       1243.67        44.06 o                         
   5   9  10          3.27          9.44         6.56 o                         
  -7  10  10        963.33       1025.28        38.88 o                         
  -6  10  10        116.95        117.52        13.96 o                         
  -5  10  10       1484.38       1529.44        40.89 o                         
  -4  10  10        382.36        383.72        18.88 o                         
  -3  10  10       2144.96       2150.56        53.10 o                         
  -2  10  10         52.35         51.19         7.25 o                         
  -1  10  10       2035.07       2027.86        50.10 o                         
   0  10  10        122.26        127.44         9.27 o                         
   1  10  10       1812.62       1832.37        46.80 o                         
   2  10  10         26.83         29.99         6.97 o                         
   3  10  10       1145.34       1155.07        41.64 o                         
   4  10  10        119.93        124.28        12.69 o                         
  -7  11  10        210.37        225.83        37.49 o                         
  -6  11  10        341.37        331.17        20.23 o                         
  -5  11  10        144.14        163.47        11.05 o                         
  -4  11  10       1124.91       1215.90        34.07 o                         
  -3  11  10        152.86        156.86         9.86 o                         
  -2  11  10        859.04        820.17        24.68 o                         
  -1  11  10        237.97        266.98        12.50 o                         
   0  11  10       1037.82       1123.62        31.50 o                         
   1  11  10         92.02         92.07         9.30 o                         
   2  11  10        761.60        789.34        25.68 o                         
   3  11  10         31.04         44.41         9.53 o                         
   4  11  10        346.74        352.25        20.52 o                         
  -6  12  10        183.82        198.03        17.18 o                         
  -5  12  10        164.65        169.70        13.81 o                         
  -4  12  10        258.94        255.86        13.38 o                         
  -3  12  10        859.30        858.91        26.78 o                         
  -2  12  10         87.77         90.07         8.38 o                         
  -1  12  10        308.80        338.49        14.68 o                         
   0  12  10         37.76         51.34         7.59 o                         
   1  12  10        941.77       1009.57        30.40 o                         
   2  12  10          0.90          1.77         8.66 o                         
   3  12  10        169.54        173.64        15.08 o                         
  -5  13  10        185.11        225.67        16.04 o                         
  -4  13  10        380.26        395.42        20.21 o                         
  -3  13  10         77.70         66.60         9.01 o                         
  -2  13  10        417.02        405.07        16.54 o                         
  -1  13  10         60.88         80.53         8.86 o                         
   0  13  10        504.65        544.57        19.83 o                         
   1  13  10         35.34         55.72         9.41 o                         
   2  13  10        486.34        490.64        23.29 o                         
  -4  14  10         55.13         46.08        10.66 o                         
  -3  14  10       1104.47       1186.80        42.53 o                         
  -2  14  10         62.03         58.10        10.38 o                         
  -1  14  10        550.82        655.18        27.65 o                         
   0  14  10         12.48         15.78         9.29 o                         
   1  14  10       1058.83       1188.79        43.31 o                         
  -9   1  11        118.28        147.31        33.46 o                         
  -8   1  11         11.55         16.37        15.58 o                         
  -7   1  11         81.04         86.93         9.50 o                         
  -6   1  11         52.09         56.61        12.37 o                         
  -5   1  11         22.49         16.72         3.64 o                         
  -4   1  11        290.83        277.48         9.94 o                         
  -3   1  11        113.62        115.75         6.34 o                         
  -2   1  11        276.52        266.12         9.42 o                         
  -1   1  11         56.62         55.31         4.34 o                         
   0   1  11         33.88         18.33         4.13 o                         
   1   1  11         54.66         64.12         4.53 o                         
   2   1  11         13.96          6.35         4.04 o                         
   3   1  11         76.28         61.62         4.91 o                         
   4   1  11         16.26         15.53         5.71 o                         
   5   1  11          3.09          1.23         4.00 o                         
   6   1  11        132.84        127.49        10.68 o                         
  -9   2  11         80.24        113.60        29.20 o                         
  -8   2  11          3.55          8.20        15.29 o                         
  -7   2  11        283.55        275.22        15.41 o                         
  -6   2  11        139.31        121.60        15.82 o                         
  -5   2  11        665.60        636.85        18.46 o                         
  -4   2  11         64.33         75.77         7.86 o                         
  -3   2  11        717.96        721.85        17.17 o                         
  -2   2  11         97.34        105.60         6.74 o                         
  -1   2  11        101.64         99.89         5.04 o                         
   0   2  11        220.71        205.77         6.81 o                         
   1   2  11        751.18        740.38        14.63 o                         
   2   2  11        148.81        152.54         6.30 o                         
   3   2  11         60.53         56.37         4.51 o                         
   4   2  11         99.80         91.32         9.43 o                         
   5   2  11        183.55        190.18         9.12 o                         
   6   2  11        175.98        170.47        12.19 o                         
  -9   3  11         93.52        100.52        31.20 o                         
  -8   3  11          7.57         17.08        16.27 o                         
  -7   3  11         45.15         48.77         8.44 o                         
  -6   3  11         29.08         31.56        12.39 o                         
  -5   3  11         47.77         50.00         5.82 o                         
  -4   3  11        108.59         98.90         8.50 o                         
  -3   3  11          6.37          9.56         3.22 o                         
  -2   3  11        773.92        753.49        20.97 o                         
  -1   3  11          4.43          8.92         2.81 o                         
   0   3  11        175.23        166.95         6.62 o                         
   1   3  11          8.61          6.14         2.95 o                         
   2   3  11        109.33         99.76         5.94 o                         
   3   3  11         18.32         17.67         3.87 o                         
   4   3  11         54.82         61.36         8.60 o                         
   5   3  11          3.08          0.93         4.47 o                         
   6   3  11         19.14         16.68         9.24 o                         
  -9   4  11        329.37        335.88        37.66 o                         
  -8   4  11          1.27         23.53        16.58 o                         
  -7   4  11         41.05         39.54         7.80 o                         
  -6   4  11        129.69        144.26        16.10 o                         
  -5   4  11        873.00        880.81        23.88 o                         
  -4   4  11          4.22          5.00         6.77 o                         
  -3   4  11        211.40        201.51         9.04 o                         
  -2   4  11        132.17        111.52         6.84 o                         
  -1   4  11       1511.99       1518.36        25.07 o                         
   0   4  11         28.91         25.06         4.12 o                         
   1   4  11         32.00         32.30         3.40 o                         
   2   4  11        165.24        148.41         7.01 o                         
   3   4  11        575.44        569.00        13.25 o                         
   4   4  11         36.34         25.64         8.02 o                         
   5   4  11         77.94         84.30         9.30 o                         
   6   4  11        102.02         88.10        10.31 o                         
  -8   5  11        115.32        105.58        17.01 o                         
  -7   5  11          9.88         17.80         6.43 o                         
  -6   5  11        254.64        236.30        17.19 o                         
  -5   5  11         54.83         69.77         6.83 o                         
  -4   5  11        769.71        707.70        26.82 o                         
  -3   5  11         34.30         36.18         4.52 o                         
  -2   5  11        838.03        771.70        22.97 o                         
  -1   5  11        111.47        107.85         8.76 o                         
   0   5  11        264.63        271.07         7.88 o                         
   1   5  11          4.00         -2.74         2.89 o                         
   2   5  11        529.66        538.25        13.79 o                         
   3   5  11         11.36         10.32         4.32 o                         
   4   5  11         47.34         33.13         8.10 o                         
   5   5  11          8.36          9.33         5.84 o                         
  -8   6  11          1.21          6.34        17.15 o                         
  -7   6  11          6.67          8.54         6.09 o                         
  -6   6  11        113.43        112.94        15.79 o                         
  -5   6  11        116.89        129.59         9.69 o                         
  -4   6  11         32.56         31.34        10.18 o                         
  -3   6  11         29.34         27.72         4.61 o                         
  -2   6  11        190.13        165.49        13.88 o                         
  -1   6  11        381.89        384.42        19.39 o                         
   0   6  11          8.79         -0.30         4.25 o                         
   1   6  11          0.24         -0.30         3.09 o                         
   2   6  11        310.26        261.95         9.50 o                         
   3   6  11         67.15         70.78         6.34 o                         
   4   6  11         13.71          2.96         7.30 o                         
   5   6  11          0.19         -4.58         5.35 o                         
  -8   7  11         69.73         78.60        16.76 o                         
  -7   7  11          0.58          6.28         6.03 o                         
  -6   7  11         23.39         29.97        12.53 o                         
  -5   7  11         14.01         17.29         5.64 o                         
  -4   7  11         14.64         22.17         9.89 o                         
  -3   7  11         37.41         35.39         4.93 o                         
  -2   7  11        345.00        309.54        18.36 o                         
  -1   7  11        194.88        222.07        15.40 o                         
   0   7  11          7.36         -0.33         8.87 o                         
   1   7  11         86.03         83.11         5.78 o                         
   2   7  11         14.97         -3.05         5.84 o                         
   3   7  11         50.36         50.74         6.29 o                         
   4   7  11         97.40         73.55         9.46 o                         
   5   7  11         87.69         77.69         9.98 o                         
  -7   8  11         42.72         50.90        27.92 o                         
  -6   8  11        117.97        101.42        15.94 o                         
  -5   8  11        147.76        142.36        10.73 o                         
  -4   8  11          8.18         20.95         9.56 o                         
  -3   8  11         39.88         50.41        10.45 o                         
  -2   8  11         16.05         23.38        10.95 o                         
  -1   8  11        323.93        325.94        19.23 o                         
   0   8  11         22.59         32.35        11.37 o                         
   1   8  11          7.15          5.12         3.61 o                         
   2   8  11        144.09        146.96         8.69 o                         
   3   8  11         89.28         88.49        11.01 o                         
   4   8  11         31.57         45.76         8.99 o                         
  -7   9  11         35.42         33.53        30.42 o                         
  -6   9  11         67.26         73.04        13.80 o                         
  -5   9  11         15.48         17.31         6.26 o                         
  -4   9  11         90.38         97.93        10.53 o                         
  -3   9  11        132.62        157.46        15.53 o                         
  -2   9  11        367.68        357.38        21.25 o                         
  -1   9  11         15.42          9.96         8.21 o                         
   0   9  11        106.01        116.83        15.30 o                         
   1   9  11         96.84        111.53         6.69 o                         
   2   9  11         55.73         48.98         7.13 o                         
   3   9  11         34.83         32.29         8.42 o                         
   4   9  11         13.59          9.60         9.48 o                         
  -6  10  11        118.07        119.25        14.97 o                         
  -5  10  11         16.10         16.75         6.50 o                         
  -4  10  11        128.34        122.08        11.30 o                         
  -3  10  11        904.32        895.61        36.36 o                         
  -2  10  11         31.50         31.24        12.10 o                         
  -1  10  11         11.88         10.63         9.30 o                         
   0  10  11        195.42        188.46        17.79 o                         
   1  10  11        766.37        760.81        47.83 o                         
   2  10  11         31.84         36.03         9.19 o                         
   3  10  11          0.02          1.85         6.78 o                         
  -6  11  11        135.58        139.14        15.09 o                         
  -5  11  11          1.09         -2.75         5.75 o                         
  -4  11  11        132.89        124.57        10.86 o                         
  -3  11  11         58.02         68.83        17.07 o                         
  -2  11  11        302.42        269.14        29.31 o                         
  -1  11  11          6.71         -8.86         9.33 o                         
   0  11  11        270.87        259.07        28.23 o                         
   1  11  11         43.75         54.53        17.22 o                         
   2  11  11         56.08         43.29        10.20 o                         
   3  11  11          5.48          6.82         7.16 o                         
  -5  12  11         56.62         76.72        10.48 o                         
  -4  12  11         63.35         92.53        24.33 o                         
  -3  12  11        236.47        254.26        28.20 o                         
  -2  12  11          0.75          1.12        16.32 o                         
  -1  12  11          5.75         11.07        12.46 o                         
   0  12  11        141.43        179.30        26.00 o                         
   1  12  11         66.83         94.88        19.83 o                         
   2  12  11         31.44         24.88         9.33 o                         
  -4  13  11          0.00          1.84        11.83 o                         
  -3  13  11         18.58         25.51        14.93 o                         
  -2  13  11         69.11         94.87        23.09 o                         
  -1  13  11         28.87         25.93        15.00 o                         
   0  13  11          1.27         -9.63        18.41 o                         
   1  13  11         42.26         37.10        15.89 o                         
  -8   0  12        533.39        563.29        41.91 o                         
  -7   0  12        152.04        147.08        16.10 o                         
  -6   0  12        938.62        923.88        46.85 o                         
  -5   0  12        719.45        703.50        36.58 o                         
  -4   0  12        603.70        674.87        24.23 o                         
  -3   0  12        643.97        644.55        23.04 o                         
  -2   0  12        440.32        383.60        13.69 o                         
  -1   0  12         10.17         21.98         4.59 o                         
   0   0  12        452.76        448.08        14.86 o                         
   1   0  12       1350.86       1281.13        31.94 o                         
   2   0  12        538.74        576.73        18.77 o                         
   3   0  12         41.96         44.42         8.34 o                         
   4   0  12        245.20        215.41        14.94 o                         
   5   0  12        419.47        396.77        20.78 o                         
  -8   1  12         23.97          9.76        16.59 o                         
  -7   1  12        176.90        182.00        12.96 o                         
  -6   1  12          5.41         20.46        12.90 o                         
  -5   1  12        410.79        411.50        18.15 o                         
  -4   1  12        362.64        338.82        13.89 o                         
  -3   1  12        567.10        599.67        15.53 o                         
  -2   1  12         74.91         79.57         6.50 o                         
  -1   1  12        671.15        676.14        13.69 o                         
   0   1  12         78.72         66.55         4.82 o                         
   1   1  12        290.17        303.06         8.62 o                         
   2   1  12          5.65         -0.83         4.08 o                         
   3   1  12        209.59        215.25         9.95 o                         
   4   1  12        328.47        304.68        12.38 o                         
   5   1  12        180.52        171.26        10.20 o                         
  -8   2  12        229.38        202.23        19.83 o                         
  -7   2  12        460.21        428.50        20.22 o                         
  -6   2  12        416.63        437.66        22.67 o                         
  -5   2  12         13.49         11.55         5.16 o                         
  -4   2  12        257.23        276.05        12.40 o                         
  -3   2  12        970.25        905.48        20.70 o                         
  -2   2  12        697.55        676.24        17.27 o                         
  -1   2  12          1.03          5.62         2.67 o                         
   0   2  12        441.17        469.03        10.85 o                         
   1   2  12        555.76        534.00        12.00 o                         
   2   2  12        450.33        422.70        10.87 o                         
   3   2  12         20.52         13.60         4.67 o                         
   4   2  12        272.50        265.47        13.24 o                         
   5   2  12        322.74        319.82        11.83 o                         
  -8   3  12         75.31         83.59        17.13 o                         
  -7   3  12        337.19        307.76        16.53 o                         
  -6   3  12        254.89        302.92        19.53 o                         
  -5   3  12        619.00        585.85        22.94 o                         
  -4   3  12        824.93        780.20        23.19 o                         
  -3   3  12        491.17        508.33        12.57 o                         
  -2   3  12        835.95        766.30        19.03 o                         
  -1   3  12        450.30        471.67        10.67 o                         
   0   3  12       1523.54       1406.83        26.53 o                         
   1   3  12        742.36        733.28        14.96 o                         
   2   3  12        379.81        359.72        11.00 o                         
   3   3  12        545.69        545.28        14.67 o                         
   4   3  12        335.77        331.11        15.54 o                         
   5   3  12        322.42        309.92        11.81 o                         
  -8   4  12        164.19        138.02        18.80 o                         
  -7   4  12         11.27         35.70        12.29 o                         
  -6   4  12        305.96        335.05        20.53 o                         
  -5   4  12        321.47        290.25        14.83 o                         
  -4   4  12        385.58        413.18        15.50 o                         
  -3   4  12        101.35        110.32         6.68 o                         
  -2   4  12       1284.29       1290.39        28.36 o                         
  -1   4  12        288.81        268.02         7.49 o                         
   0   4  12        729.48        778.73        16.64 o                         
   1   4  12        127.80        126.70         5.77 o                         
   2   4  12        684.56        669.23        16.10 o                         
   3   4  12        667.18        619.91        17.98 o                         
   4   4  12        534.66        564.59        20.46 o                         
   5   4  12         83.87         87.67         9.89 o                         
  -8   5  12          2.95          9.41         7.00 o                         
  -7   5  12        438.53        461.35        21.39 o                         
  -6   5  12        133.81        133.26        15.33 o                         
  -5   5  12        522.08        489.80        20.41 o                         
  -4   5  12        172.48        149.93        10.97 o                         
  -3   5  12        552.92        582.90        15.82 o                         
  -2   5  12        426.34        420.23        16.48 o                         
  -1   5  12        524.88        538.83        18.98 o                         
   0   5  12         71.11         70.11         4.85 o                         
   1   5  12        552.60        546.27        13.34 o                         
   2   5  12        186.83        171.60         8.66 o                         
   3   5  12        205.14        210.20        12.16 o                         
   4   5  12        200.69        194.96        11.93 o                         
  -7   6  12        153.42        142.45        12.56 o                         
  -6   6  12        323.68        393.61        22.20 o                         
  -5   6  12        205.55        187.11        11.76 o                         
  -4   6  12        606.01        690.42        21.57 o                         
  -3   6  12        370.97        406.74        16.57 o                         
  -2   6  12        248.81        249.00        12.91 o                         
  -1   6  12        355.73        334.29        14.93 o                         
   0   6  12        149.64        145.30        10.92 o                         
   1   6  12         82.62         98.62         5.71 o                         
   2   6  12         80.96         81.86         6.84 o                         
   3   6  12        334.76        331.00        15.32 o                         
   4   6  12        161.11        146.63        11.65 o                         
  -7   7  12        327.29        349.36        18.81 o                         
  -6   7  12          0.57         -9.32        13.47 o                         
  -5   7  12        193.29        178.87        11.72 o                         
  -4   7  12        115.83        128.84        13.25 o                         
  -3   7  12        298.79        338.41        19.79 o                         
  -2   7  12         44.78         42.34        11.01 o                         
  -1   7  12        434.17        449.05        22.62 o                         
   0   7  12         59.14         73.06        12.35 o                         
   1   7  12        256.85        293.26        12.07 o                         
   2   7  12        220.41        220.43         9.79 o                         
   3   7  12        184.20        190.36        11.96 o                         
   4   7  12         81.19         75.45         9.50 o                         
  -7   8  12         10.83          9.87        27.17 o                         
  -6   8  12        132.69        140.09        15.85 o                         
  -5   8  12        556.71        551.82        22.84 o                         
  -4   8  12        729.25        662.36        45.79 o                         
  -3   8  12          5.04         39.17        14.62 o                         
  -2   8  12        211.01        224.97        25.50 o                         
  -1   8  12        917.11        905.80        52.12 o                         
   0   8  12        936.90        924.38        52.63 o                         
   1   8  12         26.63         19.35         5.81 o                         
   2   8  12        283.86        319.69        14.68 o                         
   3   8  12        340.62        353.37        16.10 o                         
  -6   9  12        139.68        152.11        15.76 o                         
  -5   9  12        289.78        283.66        15.58 o                         
  -4   9  12        520.59        510.97        41.79 o                         
  -3   9  12        516.89        575.23        41.58 o                         
  -2   9  12        432.83        434.11        35.79 o                         
  -1   9  12        463.47        507.54        37.79 o                         
   0   9  12        300.56        302.55        29.45 o                         
   1   9  12        268.21        298.80        14.40 o                         
   2   9  12        702.92        691.47        45.10 o                         
   3   9  12        390.10        424.89        18.15 o                         
  -5  10  12         64.23         57.90        17.52 o                         
  -4  10  12        443.57        462.87        40.30 o                         
  -3  10  12        220.90        230.24        26.24 o                         
  -2  10  12        240.43        233.04        28.81 o                         
  -1  10  12        364.72        417.46        34.90 o                         
   0  10  12        914.56        964.56        57.29 o                         
   1  10  12        340.73        350.24        31.27 o                         
   2  10  12        289.86        304.12        30.10 o                         
  -5  11  12        416.14        466.51        38.28 o                         
  -4  11  12         85.68         83.21        23.58 o                         
  -3  11  12        515.77        505.53        39.52 o                         
  -2  11  12          7.70        -16.42        16.42 o                         
  -1  11  12        297.60        335.52        30.71 o                         
   0  11  12         33.76         46.33        19.69 o                         
   1  11  12        181.57        174.24        24.34 o                         
  -3  12  12         16.90          7.63        13.04 o                         
  -2  12  12        229.97        251.61        30.31 o                         
  -1  12  12         82.78         88.08        20.07 o                         
   0  12  12        134.98        134.78        25.09 o                         
  -7   1  13         13.70          7.26         6.70 o                         
  -6   1  13         92.95         86.13        16.72 o                         
  -5   1  13         41.05         42.17         7.53 o                         
  -4   1  13         88.06         90.44         9.15 o                         
  -3   1  13         16.38         26.05         4.27 o                         
  -2   1  13          7.30          8.18         5.04 o                         
  -1   1  13          4.97          6.92         3.20 o                         
   0   1  13        202.42        186.53         7.21 o                         
   1   1  13          0.12          1.52         3.33 o                         
   2   1  13        142.52        130.72         7.76 o                         
   3   1  13          0.65         -2.12         4.17 o                         
   4   1  13        102.68        115.66         9.09 o                         
  -7   2  13        245.95        219.74        14.48 o                         
  -6   2  13          0.73         -1.65        14.38 o                         
  -5   2  13          0.15         -1.66         5.00 o                         
  -4   2  13         14.49          8.87         7.79 o                         
  -3   2  13       1029.25       1046.13        21.26 o                         
  -2   2  13         84.74         85.01         7.00 o                         
  -1   2  13          2.20          7.01         3.24 o                         
   0   2  13         41.02         49.99         5.24 o                         
   1   2  13        500.63        511.13        13.42 o                         
   2   2  13        241.39        233.90        10.12 o                         
   3   2  13         57.57         47.16         6.53 o                         
   4   2  13          5.75          4.28         8.43 o                         
  -7   3  13          5.35          8.92         6.52 o                         
  -6   3  13        200.88        176.04        19.55 o                         
  -5   3  13         11.16         12.76         5.80 o                         
  -4   3  13        113.31        115.82         9.91 o                         
  -3   3  13          0.37          7.30         3.96 o                         
  -2   3  13        138.64        128.12         7.82 o                         
  -1   3  13          0.28          3.27         3.06 o                         
   0   3  13         80.35         77.14         6.08 o                         
   1   3  13          5.43         12.70         3.97 o                         
   2   3  13        128.67        132.02         9.85 o                         
   3   3  13          1.67          0.17         4.30 o                         
   4   3  13         62.59         84.85        10.01 o                         
  -7   4  13        124.90        115.35        11.56 o                         
  -6   4  13         51.70         60.54        14.94 o                         
  -5   4  13        491.61        482.77        20.64 o                         
  -4   4  13          7.39          6.96         8.45 o                         
  -3   4  13         22.11         29.28         4.73 o                         
  -2   4  13         88.11         82.89         6.69 o                         
  -1   4  13        501.37        523.11        12.69 o                         
   0   4  13         62.61         63.96         5.98 o                         
   1   4  13         85.43         86.30         5.92 o                         
   2   4  13        213.27        216.84        11.11 o                         
   3   4  13        141.55        135.65        10.66 o                         
   4   4  13         16.41          8.81         8.64 o                         
  -7   5  13          1.71          4.49         6.17 o                         
  -6   5  13        214.28        236.20        19.66 o                         
  -5   5  13          4.76          8.06         5.51 o                         
  -4   5  13         11.07         10.90         8.40 o                         
  -3   5  13          9.70         16.92         7.58 o                         
  -2   5  13        202.75        177.12        14.70 o                         
  -1   5  13         20.68         15.72         7.50 o                         
   0   5  13          4.68          6.34         5.67 o                         
   1   5  13          0.00         -1.00         3.63 o                         
   2   5  13        169.48        153.71        10.18 o                         
   3   5  13         43.00         38.93         6.33 o                         
  -6   6  13          7.83         -3.59        14.74 o                         
  -5   6  13         13.80         17.83         6.06 o                         
  -4   6  13        100.64         72.76        13.01 o                         
  -3   6  13         50.45         69.15        11.24 o                         
  -2   6  13         12.95         -0.64         9.58 o                         
  -1   6  13          0.35         -0.58         6.39 o                         
   0   6  13         81.68         74.22        11.78 o                         
   1   6  13          0.13         -2.28         4.42 o                         
   2   6  13         70.09         62.54         8.03 o                         
   3   6  13          0.12         -2.13         5.30 o                         
  -6   7  13        344.58        351.26        22.38 o                         
  -5   7  13         13.32          8.90        11.11 o                         
  -4   7  13        113.75        102.39        14.13 o                         
  -3   7  13          9.61         10.60         7.68 o                         
  -2   7  13        188.71        189.57        16.10 o                         
  -1   7  13          0.32         -5.13         6.73 o                         
   0   7  13        182.57        171.13        15.76 o                         
   1   7  13         10.26          6.24         5.17 o                         
   2   7  13         46.84         60.17        12.25 o                         
   3   7  13          9.97         18.00         6.62 o                         
  -6   8  13          3.22          1.01         6.44 o                         
  -5   8  13        205.80        174.73        23.67 o                         
  -4   8  13         24.36         15.12        18.84 o                         
  -3   8  13         24.61         19.47        14.03 o                         
  -2   8  13        209.03        229.21        26.85 o                         
  -1   8  13        189.53        194.32        23.84 o                         
   0   8  13         77.67         94.03        13.30 o                         
   1   8  13          1.16          3.82         7.84 o                         
   2   8  13        156.77        170.87        16.11 o                         
  -5   9  13          7.21         10.22        12.69 o                         
  -4   9  13         51.28         39.43        22.60 o                         
  -3   9  13         14.32         12.24        12.72 o                         
  -2   9  13        176.47        167.51        25.34 o                         
  -1   9  13          3.68         12.99        12.87 o                         
   0   9  13         16.77         27.52        18.01 o                         
   1   9  13          0.61         12.46        12.75 o                         
  -4  10  13          5.56         14.81        13.68 o                         
  -3  10  13        157.65        146.37        23.43 o                         
  -2  10  13         75.97         59.12        21.31 o                         
  -1  10  13          6.95          2.97        12.52 o                         
   0  10  13         37.17         49.55        19.01 o                         
  -6   0  14        567.10        544.87        34.98 o                         
  -5   0  14       1318.59       1321.14        61.00 o                         
  -4   0  14        545.03        537.93        22.94 o                         
  -3   0  14        123.02        149.22        12.45 o                         
  -2   0  14        810.09        749.06        27.76 o                         
  -1   0  14       1601.82       1625.74        49.04 o                         
   0   0  14        779.06        677.67        26.52 o                         
   1   0  14         66.09        111.31        11.86 o                         
   2   0  14        454.24        419.54        21.70 o                         
   3   0  14        414.41        462.54        23.00 o                         
  -6   1  14       1032.52       1201.13        44.46 o                         
  -5   1  14        646.88        593.55        24.23 o                         
  -4   1  14        210.79        238.30        13.30 o                         
  -3   1  14       1227.01       1179.29        26.52 o                         
  -2   1  14        937.76       1001.70        26.51 o                         
  -1   1  14        702.71        671.56        16.14 o                         
   0   1  14         11.52         22.66         6.60 o                         
   1   1  14       1057.49       1010.14        25.02 o                         
   2   1  14        434.33        504.14        16.53 o                         
   3   1  14        316.98        309.35        13.12 o                         
  -6   2  14        765.85        843.28        35.15 o                         
  -5   2  14        614.30        609.67        24.55 o                         
  -4   2  14        991.11       1036.09        29.17 o                         
  -3   2  14         70.13         91.35         6.61 o                         
  -2   2  14       1214.70       1112.42        29.46 o                         
  -1   2  14        345.50        413.95        11.88 o                         
   0   2  14       1038.54        994.53        28.19 o                         
   1   2  14          0.56          7.75         5.18 o                         
   2   2  14        765.58        743.84        24.30 o                         
   3   2  14         34.98         51.24         7.18 o                         
  -6   3  14        117.05        135.71        17.45 o                         
  -5   3  14        729.92        662.64        26.08 o                         
  -4   3  14         92.21        125.98        11.62 o                         
  -3   3  14       1305.24       1252.16        27.61 o                         
  -2   3  14         95.82        117.32         9.78 o                         
  -1   3  14       1522.26       1508.38        28.73 o                         
   0   3  14         17.64         32.10         6.71 o                         
   1   3  14       1326.63       1300.60        30.03 o                         
   2   3  14         51.63         70.71         9.28 o                         
  -6   4  14        789.25        906.87        36.94 o                         
  -5   4  14         92.65         89.94        10.03 o                         
  -4   4  14       1188.47       1279.62        34.44 o                         
  -3   4  14        179.27        209.95        11.01 o                         
  -2   4  14       1581.04       1488.09        36.77 o                         
  -1   4  14          0.62          8.84         5.04 o                         
   0   4  14       1492.11       1515.44        37.95 o                         
   1   4  14        117.95        140.58        10.54 o                         
   2   4  14       1098.95       1048.83        30.59 o                         
  -6   5  14         94.47        101.69        10.98 o                         
  -5   5  14        662.12        600.25        24.34 o                         
  -4   5  14        896.06        915.72        34.74 o                         
  -3   5  14        544.65        507.46        16.91 o                         
  -2   5  14        297.54        288.80        18.96 o                         
  -1   5  14        596.08        573.39        26.29 o                         
   0   5  14        739.44        858.96        24.78 o                         
   1   5  14        263.23        257.32        18.29 o                         
   2   5  14         44.98         62.37         8.56 o                         
  -5   6  14        248.88        281.01        27.71 o                         
  -4   6  14        265.41        255.69        19.19 o                         
  -3   6  14       1002.85       1092.22        39.83 o                         
  -2   6  14        429.54        357.97        21.28 o                         
  -1   6  14        108.18        129.09        14.31 o                         
   0   6  14        500.01        497.46        25.15 o                         
   1   6  14        527.63        617.54        28.53 o                         
  -5   7  14        636.89        575.45        41.58 o                         
  -4   7  14        627.73        633.38        29.47 o                         
  -3   7  14        475.15        511.78        25.76 o                         
  -2   7  14         26.64         27.79        12.26 o                         
  -1   7  14        725.98        738.38        32.29 o                         
   0   7  14        363.66        438.22        24.68 o                         
   1   7  14        365.60        401.42        23.71 o                         
  -4   8  14        797.89        846.84        34.50 o                         
  -3   8  14        284.84        346.46        21.74 o                         
  -2   8  14        608.74        631.73        29.80 o                         
  -1   8  14         28.56         51.35        11.40 o                         
   0   8  14        634.50        679.43        31.52 o                         
  -5   1  15          5.79         18.24         6.96 o                         
  -4   1  15        131.69        137.80        15.00 o                         
  -3   1  15          6.74          6.11         4.66 o                         
  -2   1  15         60.80         58.53        16.78 o                         
  -1   1  15          3.95          5.85         5.00 o                         
   0   1  15        186.83        184.03        10.35 o                         
   1   1  15        125.54        123.76         9.08 o                         
  -5   2  15          3.02          9.49         6.43 o                         
  -4   2  15         44.21         62.93        13.09 o                         
  -3   2  15         63.02         61.41         6.62 o                         
  -2   2  15        109.17        122.97        18.81 o                         
  -1   2  15         48.17         48.94         6.58 o                         
   0   2  15         29.76         26.52         8.38 o                         
   1   2  15         18.37         10.83         5.47 o                         
  -4   3  15         79.80         57.68        20.25 o                         
  -3   3  15         32.13         23.27         8.69 o                         
  -2   3  15        193.27        188.08        15.88 o                         
  -1   3  15          7.69         10.37         6.07 o                         
   0   3  15         69.13         49.98        11.91 o                         
  -4   4  15         56.58         70.16        21.99 o                         
  -3   4  15          1.40         -7.11         7.11 o                         
  -2   4  15        246.14        243.82        17.89 o                         
  -1   4  15        191.85        209.37        16.75 o                         
   0   4  15         43.16         48.69        12.17 o                         
  -3   5  15         24.21         26.25         9.33 o                         
  -2   5  15        202.90        198.95        17.14 o                         
  -1   5  15        166.32        165.39        15.19 o                         
  -2   6  15          4.64         46.86        10.38 o                         
                                                                                
